# Supplementary material for: Moderated mediation role of ethnicity on natural skin care products purchasing intention model among multicultural consumers
Source: PLoS One. 2024 Mar 21;19(3):e0300376. doi: 10.1371/journal.pone.0300376 (PMC10956806; doi:10.1371/journal.pone.0300376)
Supplement: S1 Data — (XLSX) [file pone.0300376.s001.xlsx]

## Sheet: Sheet1
	EF	RACE	PI
	2.16	0	2.76
	3.05	0	3.03
	3.94	0	3.31
	2.16	0.85	2.48
	3.05	0.85	2.93			Low Race		High Race
	3.94	0.85	3.37			Malay Race	Chinese	Indian
	2.16	1.77	2.18		Low EC	2.95	2.86	2.75
	3.05	1.77	2.81			3.04	2.97	2.89
	3.94	1.77	3.44		High EC	3.12	3.08	3.04
	PA	Race	PI
	2.16	0	2.77
	3.04	0	3.05
	3.92	0	3.34
	2.16	0.85	2.46
	3.04	0.85	2.92
	3.92	0.85	3.38
	2.16	1.77	2.13			Low Race		High Race
	3.04	1.77	2.78			Malay Race	Chinese	Indian
	3.92	1.77	3.44		Low HF	2.81	2.52	2.2
						3.04	2.91	2.78
					High HF	3.3	3.31	3.32
	LPA	Race	PI
	1.75	0	2.92			Low Race		High Race
	2.63	0	3.04			Malay Race	Chinese	Indian
	3.51	0	3.17		Low SN	2.76	2.45	2.13
	1.75	0.85	2.6			3.06	2.92	2.76
	2.63	0.85	2.96		High SN	3.35	3.35	3.35
	3.51	0.85	3.31
	1.75	1.77	2.25
	2.63	1.77	2.85
	3.51	1.77	3.46
	SC	Race	PI
	1.58	0	3.15
	2.64	0	3.13			Low Race		High Race
	3.7	0	3.11			Malay Race	Chinese	Indian
	1.58	0.85	2.77		Low HSC	2.77	2.48	2.17
	2.64	0.85	2.95			3.09	2.94	2.77
	3.7	0.85	3.13		High HSC	3.41	3.4	3.395
	1.58	1.77	2.37
	2.64	1.77	2.76
	3.7	1.77	3.16
	HF	Race	PI
	2.18	0	2.72
	3.2	0	3.01			Low Race		High Race
	4	0	3.24			Malay Race	Chinese	Indian
	2.18	0.85	2.53		Low PDF	3.059	2.7	2.2
	3.2	0.85	2.91			3.058	2.85	2.57
	4.01	0.85	3.23		High PDF	3.057	3	2.94
	2.18	1.77	2.33
	3.2	1.77	2.8
	4.01	1.77	3.2
	PPF	RACE	PI
	1.82	0	3
	2.69	0	3.12
	3.55	0	3.23
	1.82	0.85	2.55			Low Race		High Race
	2.67	0.85	2.89			Malay Race	Chinese	Indian
	3.55	0.85	3.22		Low PEF	2.76	2.48	2.17
	1.82	1.77	2.06			3.05	2.93	2.78
	2.69	1.77	2.64		High PEF	3.35	3.36	3.37
	3.55	1.77	3.21
	PEF	RACE	PI
	1.55	0	3.06
	2.55	0	3.09
	3.55	0	3.12
	1.55	0.85	2.7			Low Race		High Race
	2.55	0.85	2.9			Malay Race	Chinese	Indian
	3.55	0.85	3.13		Low PEF	3.06	2.7	2.32
	1.55	1.77	2.32			3.09	2.9	2.73
	2.55	1.77	2.73		High PEF	3.12	3.13	3.13
	3.55	1.77	3.14
	SF	RACE	PI
	1.56	0	3.14
	2.48	0	3.11
	3.4	0	3.08
	1.56	0.85	2.72			Low Race		High Race
	2.48	0.85	2.9			Malay Race	Chinese	Indian
	3.4	0.85	3.07		Low PF	2.79	2.51	2.2
	1.56	1.77	2.27			3.06	2.91	2.75
	2.48	1.77	2.66		High PF	3.33	3.32	3.31
	3.4	1.77	3.06
						Low Race		High Race
						Malay Race	Chinese	Indian
					Low PA	2.76	2.48	2.18
						3.03	2.93	2.81
					High PA	3.43	3.44	3.44
