# Supplementary material for: Moderated mediation role of ethnicity on natural skin care products purchasing intention model among multicultural consumers
Source: PLoS One. 2024 Mar 21;19(3):e0300376. doi: 10.1371/journal.pone.0300376 (PMC10956806; doi:10.1371/journal.pone.0300376)
Supplement: S2 Data — (XLSX) [file pone.0300376.s002.xlsx]

## Sheet: Sheet1
REGRESSION
/MISSING LISTWISE
/STATISTICS COEFF OUTS R ANOVA
/CRITERIA=PIN(.05) POUT(.10)
/NOORIGIN
/DEPENDENT PI
/METHOD=ENTER EC Malay2
/METHOD=ENTER ECXMALAY.
Regression
Notes
Output Created		11-NOV-2022 09:56:12
Comments
Input	Data	H:\Purchase Intention on New Natural Skincare Product\Analysis SPSS\Final Analysia1.sav
	Active Dataset	DataSet1
	Filter	<none>
	Weight	<none>
	Split File	<none>
	N of Rows in Working Data File	330
Missing Value Handling	Definition of Missing	User-defined missing values are treated as missing.
	Cases Used	Statistics are based on cases with no missing values for any variable used.
Syntax		REGRESSION /MISSING LISTWISE /STATISTICS COEFF OUTS R ANOVA /CRITERIA=PIN(.05) POUT(.10) /NOORIGIN /DEPENDENT PI /METHOD=ENTER EC Malay2 /METHOD=ENTER ECXMALAY.
Resources	Processor Time	00:00:00.05
	Elapsed Time	00:00:00.03
	Memory Required	9696 bytes
	Additional Memory Required for Residual Plots	0 bytes
Variables Entered/Removeda
Model	Variables Entered	Variables Removed	Method
1	EthMala, ECb		Enter
2	ECXMALAYb		Enter
a. Dependent Variable: PI
b. All requested variables entered.
Model Summary
Model	R	R Square	Adjusted R Square	Std. Error of the Estimate
1	.607a	0.367969	0.364104	0.680186
2	.649b	0.421123	0.415795	0.651954
a. Predictors: (Constant), EthMala, EC
b. Predictors: (Constant), EthMala, EC, ECXMALAY
ANOVAa
Model		Sum of Squares	df	Mean Square	F	Sig.
1	Regression	88.0798	2	44.0399	95.1899	.000b
	Residual	151.288	327	0.462653
	Total	239.367	329
2	Regression	100.803	3	33.601	79.053	.000c
	Residual	138.564	326	0.425044
	Total	239.367	329
a. Dependent Variable: PI
b. Predictors: (Constant), EthMala, EC
c. Predictors: (Constant), EthMala, EC, ECXMALAY
Coefficientsa
Model		Unstandardized Coefficients		Standardized Coefficients	t	Sig.
		B	Std. Error	Beta
1	(Constant)	1.11376	0.134674		8.27	3.41662e-15
	EC	0.556245	0.0435567	0.57779	12.7706	1.41039e-30
	EthMala	0.158819	0.0770889	0.0932115	2.06021	0.0401696
2	(Constant)	0.591452	0.16055		3.6839	0.00026883
	EC	0.740386	0.0536258	0.769064	13.8065	1.84846e-34
	EthMala	1.60322	0.274146	0.940933	5.84803	1.20893e-08
	ECXMALAY	-0.467475	0.0854432	-0.940724	-5.47117	8.92299e-08
a. Dependent Variable: PI
Excluded Variablesa
Model		Beta In	t	Sig.	Partial Correlation	Collinearity Statistics
						Tolerance
1	ECXMALAY	-.941b	-5.47117	8.92299e-08	-0.289999	0.0600628
a. Dependent Variable: PI
b. Predictors in the Model: (Constant), EthMala, EC
REGRESSION
/MISSING LISTWISE
/STATISTICS COEFF OUTS R ANOVA
/CRITERIA=PIN(.05) POUT(.10)
/NOORIGIN
/DEPENDENT PI
/METHOD=ENTER EC Chinese
/METHOD=ENTER ECXChine.
Regression
Notes
Output Created		11-NOV-2022 09:57:46
Comments
Input	Data	H:\Purchase Intention on New Natural Skincare Product\Analysis SPSS\Final Analysia1.sav
	Active Dataset	DataSet1
	Filter	<none>
	Weight	<none>
	Split File	<none>
	N of Rows in Working Data File	330
Missing Value Handling	Definition of Missing	User-defined missing values are treated as missing.
	Cases Used	Statistics are based on cases with no missing values for any variable used.
Syntax		REGRESSION /MISSING LISTWISE /STATISTICS COEFF OUTS R ANOVA /CRITERIA=PIN(.05) POUT(.10) /NOORIGIN /DEPENDENT PI /METHOD=ENTER EC Chinese /METHOD=ENTER ECXChine.
Resources	Processor Time	00:00:00.00
	Elapsed Time	00:00:00.01
	Memory Required	9696 bytes
	Additional Memory Required for Residual Plots	0 bytes
Variables Entered/Removeda
Model	Variables Entered	Variables Removed	Method
1	Eth,Ch, ECb		Enter
2	ECXChineb		Enter
a. Dependent Variable: PI
b. All requested variables entered.
Model Summary
Model	R	R Square	Adjusted R Square	Std. Error of the Estimate
1	.605a	0.365554	0.361674	0.681484
2	.605b	0.365976	0.360142	0.682302
a. Predictors: (Constant), Eth,Ch, EC
b. Predictors: (Constant), Eth,Ch, EC, ECXChine
ANOVAa
Model		Sum of Squares	df	Mean Square	F	Sig.
1	Regression	87.5017	2	43.7509	94.2052	.000b
	Residual	151.866	327	0.464421
	Total	239.367	329
2	Regression	87.6028	3	29.2009	62.7254	.000c
	Residual	151.765	326	0.465535
	Total	239.367	329
a. Dependent Variable: PI
b. Predictors: (Constant), Eth,Ch, EC
c. Predictors: (Constant), Eth,Ch, EC, ECXChine
Coefficientsa
Model		Unstandardized Coefficients		Standardized Coefficients	t	Sig.
		B	Std. Error	Beta
1	(Constant)	1.08242	0.137526		7.87064	5.22451e-14
	EC	0.577122	0.0424056	0.599476	13.6096	9.89152e-34
	Eth,Ch	0.134705	0.077986	0.0760844	1.7273	0.0850576
2	(Constant)	1.04828	0.155985		6.72038	8.10266e-11
	EC	0.588326	0.0487951	0.611114	12.0571	6.21699e-28
	Eth,Ch	0.275533	0.312229	0.155627	0.882473	0.378172
	ECXChine	-0.0461182	0.0989998	-0.083021	-0.465842	0.64164
a. Dependent Variable: PI
Excluded Variablesa
Model		Beta In	t	Sig.	Partial Correlation	Collinearity Statistics
						Tolerance
1	ECXChine	-.083b	-0.465842	0.64164	-0.025792	0.0612334
a. Dependent Variable: PI
b. Predictors in the Model: (Constant), Eth,Ch, EC
REGRESSION
/MISSING LISTWISE
/STATISTICS COEFF OUTS R ANOVA
/CRITERIA=PIN(.05) POUT(.10)
/NOORIGIN
/DEPENDENT PI
/METHOD=ENTER EC Indian
/METHOD=ENTER ECXIndi.
Regression
Notes
Output Created		11-NOV-2022 09:58:59
Comments
Input	Data	H:\Purchase Intention on New Natural Skincare Product\Analysis SPSS\Final Analysia1.sav
	Active Dataset	DataSet1
	Filter	<none>
	Weight	<none>
	Split File	<none>
	N of Rows in Working Data File	330
Missing Value Handling	Definition of Missing	User-defined missing values are treated as missing.
	Cases Used	Statistics are based on cases with no missing values for any variable used.
Syntax		REGRESSION /MISSING LISTWISE /STATISTICS COEFF OUTS R ANOVA /CRITERIA=PIN(.05) POUT(.10) /NOORIGIN /DEPENDENT PI /METHOD=ENTER EC Indian /METHOD=ENTER ECXIndi.
Resources	Processor Time	00:00:00.03
	Elapsed Time	00:00:00.01
	Memory Required	9696 bytes
	Additional Memory Required for Residual Plots	0 bytes
Variables Entered/Removeda
Model	Variables Entered	Variables Removed	Method
1	Eth,Ind, ECb		Enter
2	ECXIndib		Enter
a. Dependent Variable: PI
b. All requested variables entered.
Model Summary
Model	R	R Square	Adjusted R Square	Std. Error of the Estimate
1	.655a	0.428588	0.425093	0.646745
2	.672b	0.451398	0.44635	0.634676
a. Predictors: (Constant), Eth,Ind, EC
b. Predictors: (Constant), Eth,Ind, EC, ECXIndi
ANOVAa
Model		Sum of Squares	df	Mean Square	F	Sig.
1	Regression	102.59	2	51.295	122.633	.000b
	Residual	136.777	327	0.418279
	Total	239.367	329
2	Regression	108.05	3	36.0167	89.4127	.000c
	Residual	131.317	326	0.402814
	Total	239.367	329
a. Dependent Variable: PI
b. Predictors: (Constant), Eth,Ind, EC
c. Predictors: (Constant), Eth,Ind, EC, ECXIndi
Coefficientsa
Model		Unstandardized Coefficients		Standardized Coefficients	t	Sig.
		B	Std. Error	Beta
1	(Constant)	1.52207	0.142241		10.7006	4.1259e-23
	EC	0.478678	0.0432111	0.497218	11.0777	1.97815e-24
	Eth,Ind	-0.727299	0.11589	-0.281686	-6.27575	1.10415e-09
2	(Constant)	1.8299	0.162713		11.2462	5.13655e-25
	EC	0.381627	0.0499303	0.396409	7.6432	2.38999e-13
	Eth,Ind	-1.58641	0.259589	-0.614423	-6.11125	2.81917e-09
	ECXIndi	0.34819	0.0945746	0.345333	3.68165	0.000271126
a. Dependent Variable: PI
Excluded Variablesa
Model		Beta In	t	Sig.	Partial Correlation	Collinearity Statistics
						Tolerance
1	ECXIndi	.345b	3.68165	0.000271126	0.199796	0.191271
a. Dependent Variable: PI
b. Predictors in the Model: (Constant), Eth,Ind, EC
COMPUTE PAXMalay=PA * Malay2.
EXECUTE.
REGRESSION
/MISSING LISTWISE
/STATISTICS COEFF OUTS R ANOVA
/CRITERIA=PIN(.05) POUT(.10)
/NOORIGIN
/DEPENDENT PI
/METHOD=ENTER PA Malay2
/METHOD=ENTER PAXMalay.
Regression
Notes
Output Created		11-NOV-2022 10:03:21
Comments
Input	Data	H:\Purchase Intention on New Natural Skincare Product\Analysis SPSS\Final Analysia1.sav
	Active Dataset	DataSet1
	Filter	<none>
	Weight	<none>
	Split File	<none>
	N of Rows in Working Data File	330
Missing Value Handling	Definition of Missing	User-defined missing values are treated as missing.
	Cases Used	Statistics are based on cases with no missing values for any variable used.
Syntax		REGRESSION /MISSING LISTWISE /STATISTICS COEFF OUTS R ANOVA /CRITERIA=PIN(.05) POUT(.10) /NOORIGIN /DEPENDENT PI /METHOD=ENTER PA Malay2 /METHOD=ENTER PAXMalay.
Resources	Processor Time	00:00:00.03
	Elapsed Time	00:00:00.02
	Memory Required	9728 bytes
	Additional Memory Required for Residual Plots	0 bytes
Variables Entered/Removeda
Model	Variables Entered	Variables Removed	Method
1	EthMala, PAb		Enter
2	PAXMalayb		Enter
a. Dependent Variable: PI
b. All requested variables entered.
Model Summary
Model	R	R Square	Adjusted R Square	Std. Error of the Estimate
1	.622a	0.386666	0.382914	0.67005
2	.661b	0.436992	0.431811	0.642955
a. Predictors: (Constant), EthMala, PA
b. Predictors: (Constant), EthMala, PA, PAXMalay
ANOVAa
Model		Sum of Squares	df	Mean Square	F	Sig.
1	Regression	92.5551	2	46.2776	103.076	.000b
	Residual	146.812	327	0.448967
	Total	239.367	329
2	Regression	104.602	3	34.8672	84.3442	.000c
	Residual	134.766	326	0.413392
	Total	239.367	329
a. Dependent Variable: PI
b. Predictors: (Constant), EthMala, PA
c. Predictors: (Constant), EthMala, PA, PAXMalay
Coefficientsa
Model		Unstandardized Coefficients		Standardized Coefficients	t	Sig.
		B	Std. Error	Beta
1	(Constant)	1.06404	0.132915		8.00537	2.10201e-14
	PA	0.577568	0.0432872	0.595851	13.3427	1.01126e-32
	EthMala	0.143701	0.0760898	0.0843384	1.88856	0.0598351
2	(Constant)	0.554134	0.15871		3.49149	0.000546534
	PA	0.758526	0.0533761	0.782536	14.211	5.28754e-36
	EthMala	1.55561	0.271552	0.912995	5.72861	2.30289e-08
	PAXMalay	-0.458794	0.08499	-0.920497	-5.39821	1.29842e-07
a. Dependent Variable: PI
Excluded Variablesa
Model		Beta In	t	Sig.	Partial Correlation	Collinearity Statistics
						Tolerance
1	PAXMalay	-.920b	-5.39821	1.29842e-07	-0.286451	0.0593953
a. Dependent Variable: PI
b. Predictors in the Model: (Constant), EthMala, PA
REGRESSION
/MISSING LISTWISE
/STATISTICS COEFF OUTS R ANOVA
/CRITERIA=PIN(.05) POUT(.10)
/NOORIGIN
/DEPENDENT PI
/METHOD=ENTER PA Chinese
/METHOD=ENTER PAXChin.
Regression
Notes
Output Created		11-NOV-2022 10:04:53
Comments
Input	Data	H:\Purchase Intention on New Natural Skincare Product\Analysis SPSS\Final Analysia1.sav
	Active Dataset	DataSet1
	Filter	<none>
	Weight	<none>
	Split File	<none>
	N of Rows in Working Data File	330
Missing Value Handling	Definition of Missing	User-defined missing values are treated as missing.
	Cases Used	Statistics are based on cases with no missing values for any variable used.
Syntax		REGRESSION /MISSING LISTWISE /STATISTICS COEFF OUTS R ANOVA /CRITERIA=PIN(.05) POUT(.10) /NOORIGIN /DEPENDENT PI /METHOD=ENTER PA Chinese /METHOD=ENTER PAXChin.
Resources	Processor Time	00:00:00.00
	Elapsed Time	00:00:00.01
	Memory Required	9728 bytes
	Additional Memory Required for Residual Plots	0 bytes
Variables Entered/Removeda
Model	Variables Entered	Variables Removed	Method
1	Eth,Ch, PAb		Enter
2	PAXChinb		Enter
a. Dependent Variable: PI
b. All requested variables entered.
Model Summary
Model	R	R Square	Adjusted R Square	Std. Error of the Estimate
1	.622a	0.387495	0.383749	0.669597
2	.623b	0.387746	0.382112	0.670486
a. Predictors: (Constant), Eth,Ch, PA
b. Predictors: (Constant), Eth,Ch, PA, PAXChin
ANOVAa
Model		Sum of Squares	df	Mean Square	F	Sig.
1	Regression	92.7537	2	46.3768	103.437	.000b
	Residual	146.614	327	0.44836
	Total	239.367	329
2	Regression	92.8137	3	30.9379	68.8195	.000c
	Residual	146.554	326	0.449551
	Total	239.367	329
a. Dependent Variable: PI
b. Predictors: (Constant), Eth,Ch, PA
c. Predictors: (Constant), Eth,Ch, PA, PAXChin
Coefficientsa
Model		Unstandardized Coefficients		Standardized Coefficients	t	Sig.
		B	Std. Error	Beta
1	(Constant)	1.0179	0.135893		7.49048	6.45321e-13
	PA	0.598604	0.041955	0.617552	14.2678	3.04447e-36
	Eth,Ch	0.153538	0.0766314	0.0867216	2.00359	0.0459384
2	(Constant)	0.989709	0.156437		6.32657	8.27031e-10
	PA	0.60786	0.04906	0.627101	12.3901	3.74296e-29
	Eth,Ch	0.258637	0.297751	0.146084	0.868635	0.385686
	PAXChin	-0.0347024	0.0949931	-0.0620556	-0.365315	0.715113
a. Dependent Variable: PI
Excluded Variablesa
Model		Beta In	t	Sig.	Partial Correlation	Collinearity Statistics
						Tolerance
1	PAXChin	-.062b	-0.365315	0.715113	-0.0202288	0.065086
a. Dependent Variable: PI
b. Predictors in the Model: (Constant), Eth,Ch, PA
REGRESSION
/MISSING LISTWISE
/STATISTICS COEFF OUTS R ANOVA
/CRITERIA=PIN(.05) POUT(.10)
/NOORIGIN
/DEPENDENT PI
/METHOD=ENTER PA Indian
/METHOD=ENTER PAXIndi.
Regression
Notes
Output Created		11-NOV-2022 10:06:10
Comments
Input	Data	H:\Purchase Intention on New Natural Skincare Product\Analysis SPSS\Final Analysia1.sav
	Active Dataset	DataSet1
	Filter	<none>
	Weight	<none>
	Split File	<none>
	N of Rows in Working Data File	330
Missing Value Handling	Definition of Missing	User-defined missing values are treated as missing.
	Cases Used	Statistics are based on cases with no missing values for any variable used.
Syntax		REGRESSION /MISSING LISTWISE /STATISTICS COEFF OUTS R ANOVA /CRITERIA=PIN(.05) POUT(.10) /NOORIGIN /DEPENDENT PI /METHOD=ENTER PA Indian /METHOD=ENTER PAXIndi.
Resources	Processor Time	00:00:00.02
	Elapsed Time	00:00:00.01
	Memory Required	9728 bytes
	Additional Memory Required for Residual Plots	0 bytes
Variables Entered/Removeda
Model	Variables Entered	Variables Removed	Method
1	Eth,Ind, PAb		Enter
2	PAXIndib		Enter
a. Dependent Variable: PI
b. All requested variables entered.
Model Summary
Model	R	R Square	Adjusted R Square	Std. Error of the Estimate
1	.670a	0.449337	0.445969	0.634894
2	.685b	0.469724	0.464844	0.623986
a. Predictors: (Constant), Eth,Ind, PA
b. Predictors: (Constant), Eth,Ind, PA, PAXIndi
ANOVAa
Model		Sum of Squares	df	Mean Square	F	Sig.
1	Regression	107.557	2	53.7783	133.415	.000b
	Residual	131.811	327	0.403091
	Total	239.367	329
2	Regression	112.437	3	37.4789	96.2581	.000c
	Residual	126.931	326	0.389358
	Total	239.367	329
a. Dependent Variable: PI
b. Predictors: (Constant), Eth,Ind, PA
c. Predictors: (Constant), Eth,Ind, PA, PAXIndi
Coefficientsa
Model		Unstandardized Coefficients		Standardized Coefficients	t	Sig.
		B	Std. Error	Beta
1	(Constant)	1.45755	0.139045		10.4826	2.33698e-22
	PA	0.501939	0.0424732	0.517827	11.8178	4.46988e-27
	Eth,Ind	-0.726085	0.113135	-0.281215	-6.41784	4.85404e-10
2	(Constant)	1.73177	0.157081		11.0247	3.10946e-24
	PA	0.414979	0.048434	0.428115	8.56792	4.27013e-16
	Eth,Ind	-1.55773	0.259897	-0.603316	-5.99365	5.43503e-09
	PAXIndi	0.33811	0.0955038	0.334548	3.54027	0.000457883
a. Dependent Variable: PI
Excluded Variablesa
Model		Beta In	t	Sig.	Partial Correlation	Collinearity Statistics
						Tolerance
1	PAXIndi	.335b	3.54027	0.000457883	0.192414	0.182155
a. Dependent Variable: PI
b. Predictors in the Model: (Constant), Eth,Ind, PA
REGRESSION
/MISSING LISTWISE
/STATISTICS COEFF OUTS R ANOVA
/CRITERIA=PIN(.05) POUT(.10)
/NOORIGIN
/DEPENDENT PI
/METHOD=ENTER LPA Malay2
/METHOD=ENTER LPAXMalay.
Regression
Notes
Output Created		11-NOV-2022 10:07:51
Comments
Input	Data	H:\Purchase Intention on New Natural Skincare Product\Analysis SPSS\Final Analysia1.sav
	Active Dataset	DataSet1
	Filter	<none>
	Weight	<none>
	Split File	<none>
	N of Rows in Working Data File	330
Missing Value Handling	Definition of Missing	User-defined missing values are treated as missing.
	Cases Used	Statistics are based on cases with no missing values for any variable used.
Syntax		REGRESSION /MISSING LISTWISE /STATISTICS COEFF OUTS R ANOVA /CRITERIA=PIN(.05) POUT(.10) /NOORIGIN /DEPENDENT PI /METHOD=ENTER LPA Malay2 /METHOD=ENTER LPAXMalay.
Resources	Processor Time	00:00:00.02
	Elapsed Time	00:00:00.01
	Memory Required	9728 bytes
	Additional Memory Required for Residual Plots	0 bytes
Variables Entered/Removeda
Model	Variables Entered	Variables Removed	Method
1	EthMala, LPAb		Enter
2	LPAXMalayb		Enter
a. Dependent Variable: PI
b. All requested variables entered.
Model Summary
Model	R	R Square	Adjusted R Square	Std. Error of the Estimate
1	.503a	0.253144	0.248576	0.739396
2	.564b	0.318264	0.311991	0.707508
a. Predictors: (Constant), EthMala, LPA
b. Predictors: (Constant), EthMala, LPA, LPAXMalay
ANOVAa
Model		Sum of Squares	df	Mean Square	F	Sig.
1	Regression	60.5943	2	30.2972	55.4176	.000b
	Residual	178.773	327	0.546706
	Total	239.367	329
2	Regression	76.1821	3	25.394	50.7304	.000c
	Residual	163.185	326	0.500568
	Total	239.367	329
a. Dependent Variable: PI
b. Predictors: (Constant), EthMala, LPA
c. Predictors: (Constant), EthMala, LPA, LPAXMalay
Coefficientsa
Model		Unstandardized Coefficients		Standardized Coefficients	t	Sig.
		B	Std. Error	Beta
1	(Constant)	1.61355	0.128994		12.5087	1.32118e-29
	LPA	0.449228	0.0479589	0.463412	9.36695	1.25628e-18
	EthMala	0.187174	0.0842952	0.109853	2.22046	0.0270728
2	(Constant)	1.09906	0.154063		7.13383	6.35164e-12
	LPA	0.663636	0.0598515	0.68459	11.088	1.86129e-24
	EthMala	1.57461	0.261386	0.924144	6.02408	4.59027e-09
	LPAXMalay	-0.520271	0.0932329	-0.932869	-5.58033	5.05384e-08
a. Dependent Variable: PI
Excluded Variablesa
Model		Beta In	t	Sig.	Partial Correlation	Collinearity Statistics
						Tolerance
1	LPAXMalay	-.933b	-5.58033	5.05384e-08	-0.295285	0.0748303
a. Dependent Variable: PI
b. Predictors in the Model: (Constant), EthMala, LPA
REGRESSION
/MISSING LISTWISE
/STATISTICS COEFF OUTS R ANOVA
/CRITERIA=PIN(.05) POUT(.10)
/NOORIGIN
/DEPENDENT PI
/METHOD=ENTER LPA Chine
/METHOD=ENTER LPAXChin.
Notes
Output Created		11-NOV-2022 10:09:14
Comments
Input	Data	H:\Purchase Intention on New Natural Skincare Product\Analysis SPSS\Final Analysia1.sav
	Active Dataset	DataSet1
	Filter	<none>
	Weight	<none>
	Split File	<none>
	N of Rows in Working Data File	330
Missing Value Handling	Definition of Missing	User-defined missing values are treated as missing.
	Cases Used	Statistics are based on cases with no missing values for any variable used.
Syntax		REGRESSION /MISSING LISTWISE /STATISTICS COEFF OUTS R ANOVA /CRITERIA=PIN(.05) POUT(.10) /NOORIGIN /DEPENDENT PI /METHOD=ENTER LPA Chine /METHOD=ENTER LPAXChin.
Resources	Processor Time	00:00:00.02
	Elapsed Time	00:00:00.01
	Memory Required	9728 bytes
	Additional Memory Required for Residual Plots	0 bytes
Regression
Notes
Output Created		11-NOV-2022 10:10:51
Comments
Input	Data	H:\Purchase Intention on New Natural Skincare Product\Analysis SPSS\Final Analysia1.sav
	Active Dataset	DataSet1
	Filter	<none>
	Weight	<none>
	Split File	<none>
	N of Rows in Working Data File	330
Missing Value Handling	Definition of Missing	User-defined missing values are treated as missing.
	Cases Used	Statistics are based on cases with no missing values for any variable used.
Syntax		REGRESSION /MISSING LISTWISE /STATISTICS COEFF OUTS R ANOVA /CRITERIA=PIN(.05) POUT(.10) /NOORIGIN /DEPENDENT PI /METHOD=ENTER LPA Chinese /METHOD=ENTER LPAXChin.
Resources	Processor Time	00:00:00.00
	Elapsed Time	00:00:00.01
	Memory Required	9728 bytes
	Additional Memory Required for Residual Plots	0 bytes
Variables Entered/Removeda
Model	Variables Entered	Variables Removed	Method
1	Eth,Ch, LPAb		Enter
2	LPAXChinb		Enter
a. Dependent Variable: PI
b. All requested variables entered.
Model Summary
Model	R	R Square	Adjusted R Square	Std. Error of the Estimate
1	.504a	0.254028	0.249465	0.738958
2	.515b	0.265163	0.258401	0.734546
a. Predictors: (Constant), Eth,Ch, LPA
b. Predictors: (Constant), Eth,Ch, LPA, LPAXChin
ANOVAa
Model		Sum of Squares	df	Mean Square	F	Sig.
1	Regression	60.806	2	30.403	55.6771	.000b
	Residual	178.561	327	0.546059
	Total	239.367	329
2	Regression	63.4714	3	21.1571	39.212	.000c
	Residual	175.896	326	0.539558
	Total	239.367	329
a. Dependent Variable: PI
b. Predictors: (Constant), Eth,Ch, LPA
c. Predictors: (Constant), Eth,Ch, LPA, LPAXChin
Coefficientsa
Model		Unstandardized Coefficients		Standardized Coefficients	t	Sig.
		B	Std. Error	Beta
1	(Constant)	1.54789	0.134157		11.538	4.5592e-26
	LPA	0.483577	0.0463947	0.498846	10.4231	3.74116e-22
	Eth,Ch	0.195511	0.0847341	0.110429	2.30735	0.0216596
2	(Constant)	1.37451	0.154497		8.89669	4.04757e-17
	LPA	0.548404	0.0545669	0.565719	10.0501	7.04363e-21
	Eth,Ch	0.783534	0.277648	0.442556	2.82204	0.00506474
	LPAXChin	-0.2269	0.102087	-0.350839	-2.22261	0.0269275
a. Dependent Variable: PI
Excluded Variablesa
Model		Beta In	t	Sig.	Partial Correlation	Collinearity Statistics
						Tolerance
1	LPAXChin	-.351b	-2.22261	0.0269275	-0.122177	0.0904661
a. Dependent Variable: PI
b. Predictors in the Model: (Constant), Eth,Ch, LPA
REGRESSION
/MISSING LISTWISE
/STATISTICS COEFF OUTS R ANOVA
/CRITERIA=PIN(.05) POUT(.10)
/NOORIGIN
/DEPENDENT PI
/METHOD=ENTER LPA Indian
/METHOD=ENTER LPAXIndi.
Regression
Notes
Output Created		11-NOV-2022 10:12:12
Comments
Input	Data	H:\Purchase Intention on New Natural Skincare Product\Analysis SPSS\Final Analysia1.sav
	Active Dataset	DataSet1
	Filter	<none>
	Weight	<none>
	Split File	<none>
	N of Rows in Working Data File	330
Missing Value Handling	Definition of Missing	User-defined missing values are treated as missing.
	Cases Used	Statistics are based on cases with no missing values for any variable used.
Syntax		REGRESSION /MISSING LISTWISE /STATISTICS COEFF OUTS R ANOVA /CRITERIA=PIN(.05) POUT(.10) /NOORIGIN /DEPENDENT PI /METHOD=ENTER LPA Indian /METHOD=ENTER LPAXIndi.
Resources	Processor Time	00:00:00.00
	Elapsed Time	00:00:00.01
	Memory Required	9728 bytes
	Additional Memory Required for Residual Plots	0 bytes
Variables Entered/Removeda
Model	Variables Entered	Variables Removed	Method
1	Eth,Ind, LPAb		Enter
2	LPAXIndib		Enter
a. Dependent Variable: PI
b. All requested variables entered.
Model Summary
Model	R	R Square	Adjusted R Square	Std. Error of the Estimate
1	.593a	0.351352	0.347384	0.68907
2	.651b	0.423437	0.418132	0.650649
a. Predictors: (Constant), Eth,Ind, LPA
b. Predictors: (Constant), Eth,Ind, LPA, LPAXIndi
ANOVAa
Model		Sum of Squares	df	Mean Square	F	Sig.
1	Regression	84.1021	2	42.0511	88.5626	.000b
	Residual	155.265	327	0.474817
	Total	239.367	329
2	Regression	101.357	3	33.7857	79.8067	.000c
	Residual	138.01	326	0.423344
	Total	239.367	329
a. Dependent Variable: PI
b. Predictors: (Constant), Eth,Ind, LPA
c. Predictors: (Constant), Eth,Ind, LPA, LPAXIndi
Coefficientsa
Model		Unstandardized Coefficients		Standardized Coefficients	t	Sig.
		B	Std. Error	Beta
1	(Constant)	2.01266	0.130051		15.4759	6.44794e-41
	LPA	0.376277	0.0452441	0.388158	8.31659	2.47168e-15
	Eth,Ind	-0.895212	0.120507	-0.346719	-7.42873	9.63115e-13
2	(Constant)	2.42986	0.139105		17.4678	1.08929e-48
	LPA	0.223527	0.048965	0.230585	4.56504	7.08631e-06
	Eth,Ind	-2.25474	0.241445	-0.87327	-9.33855	1.57351e-18
	LPAXIndi	0.639753	0.100208	0.569702	6.38426	5.92266e-10
a. Dependent Variable: PI
Excluded Variablesa
Model		Beta In	t	Sig.	Partial Correlation	Collinearity Statistics
						Tolerance
1	LPAXIndi	.570b	6.38426	5.92266e-10	0.333365	0.222103
a. Dependent Variable: PI
b. Predictors in the Model: (Constant), Eth,Ind, LPA
COMPUTE HFXMalay=HF * Malay2.
EXECUTE.
REGRESSION
/MISSING LISTWISE
/STATISTICS COEFF OUTS R ANOVA
/CRITERIA=PIN(.05) POUT(.10)
/NOORIGIN
/DEPENDENT PI
/METHOD=ENTER HF Malay2
/METHOD=ENTER HFXMalay.
Regression
Notes
Output Created		11-NOV-2022 10:14:23
Comments
Input	Data	H:\Purchase Intention on New Natural Skincare Product\Analysis SPSS\Final Analysia1.sav
	Active Dataset	DataSet1
	Filter	<none>
	Weight	<none>
	Split File	<none>
	N of Rows in Working Data File	330
Missing Value Handling	Definition of Missing	User-defined missing values are treated as missing.
	Cases Used	Statistics are based on cases with no missing values for any variable used.
Syntax		REGRESSION /MISSING LISTWISE /STATISTICS COEFF OUTS R ANOVA /CRITERIA=PIN(.05) POUT(.10) /NOORIGIN /DEPENDENT PI /METHOD=ENTER HF Malay2 /METHOD=ENTER HFXMalay.
Resources	Processor Time	00:00:00.03
	Elapsed Time	00:00:00.03
	Memory Required	9776 bytes
	Additional Memory Required for Residual Plots	0 bytes
Variables Entered/Removeda
Model	Variables Entered	Variables Removed	Method
1	EthMala, HFb		Enter
2	HFXMalayb		Enter
a. Dependent Variable: PI
b. All requested variables entered.
Model Summary
Model	R	R Square	Adjusted R Square	Std. Error of the Estimate
1	.528a	0.278791	0.27438	0.72659
2	.595b	0.354554	0.348614	0.68842
a. Predictors: (Constant), EthMala, HF
b. Predictors: (Constant), EthMala, HF, HFXMalay
ANOVAa
Model		Sum of Squares	df	Mean Square	F	Sig.
1	Regression	66.7334	2	33.3667	63.2026	.000b
	Residual	172.634	327	0.527932
	Total	239.367	329
2	Regression	84.8686	3	28.2895	59.6923	.000c
	Residual	154.499	326	0.473923
	Total	239.367	329
a. Dependent Variable: PI
b. Predictors: (Constant), EthMala, HF
c. Predictors: (Constant), EthMala, HF, HFXMalay
Coefficientsa
Model		Unstandardized Coefficients		Standardized Coefficients	t	Sig.
		B	Std. Error	Beta
1	(Constant)	1.48121	0.132558		11.1741	9.03034e-25
	HF	0.403433	0.0398505	0.484616	10.1237	3.91159e-21
	EthMala	0.231388	0.0815631	0.135802	2.83692	0.00483928
2	(Constant)	0.867043	0.160098		5.4157	1.1872e-07
	HF	0.608156	0.0502082	0.730536	12.1127	3.89611e-28
	EthMala	1.7506	0.257462	1.02743	6.79945	5.02085e-11
	HFXMalay	-0.47119	0.076171	-1.00806	-6.18596	1.8488e-09
a. Dependent Variable: PI
Excluded Variablesa
Model		Beta In	t	Sig.	Partial Correlation	Collinearity Statistics
						Tolerance
1	HFXMalay	-1.008b	-6.18596	1.8488e-09	-0.324114	0.0745558
a. Dependent Variable: PI
b. Predictors in the Model: (Constant), EthMala, HF
REGRESSION
/MISSING LISTWISE
/STATISTICS COEFF OUTS R ANOVA
/CRITERIA=PIN(.05) POUT(.10)
/NOORIGIN
/DEPENDENT PI
/METHOD=ENTER HF Chinese
/METHOD=ENTER HFXChai.
Regression
Notes
Output Created		11-NOV-2022 10:15:49
Comments
Input	Data	H:\Purchase Intention on New Natural Skincare Product\Analysis SPSS\Final Analysia1.sav
	Active Dataset	DataSet1
	Filter	<none>
	Weight	<none>
	Split File	<none>
	N of Rows in Working Data File	330
Missing Value Handling	Definition of Missing	User-defined missing values are treated as missing.
	Cases Used	Statistics are based on cases with no missing values for any variable used.
Syntax		REGRESSION /MISSING LISTWISE /STATISTICS COEFF OUTS R ANOVA /CRITERIA=PIN(.05) POUT(.10) /NOORIGIN /DEPENDENT PI /METHOD=ENTER HF Chinese /METHOD=ENTER HFXChai.
Resources	Processor Time	00:00:00.02
	Elapsed Time	00:00:00.01
	Memory Required	9776 bytes
	Additional Memory Required for Residual Plots	0 bytes
Variables Entered/Removeda
Model	Variables Entered	Variables Removed	Method
1	Eth,Ch, HFb		Enter
2	HFXChaib		Enter
a. Dependent Variable: PI
b. All requested variables entered.
Model Summary
Model	R	R Square	Adjusted R Square	Std. Error of the Estimate
1	.513a	0.263387	0.258882	0.734308
2	.514b	0.264157	0.257385	0.735049
a. Predictors: (Constant), Eth,Ch, HF
b. Predictors: (Constant), Eth,Ch, HF, HFXChai
ANOVAa
Model		Sum of Squares	df	Mean Square	F	Sig.
1	Regression	63.0463	2	31.5231	58.4619	.000b
	Residual	176.321	327	0.539208
	Total	239.367	329
2	Regression	63.2305	3	21.0768	39.0097	.000c
	Residual	176.137	326	0.540297
	Total	239.367	329
a. Dependent Variable: PI
b. Predictors: (Constant), Eth,Ch, HF
c. Predictors: (Constant), Eth,Ch, HF, HFXChai
Coefficientsa
Model		Unstandardized Coefficients		Standardized Coefficients	t	Sig.
		B	Std. Error	Beta
1	(Constant)	1.50601	0.134845		11.1684	9.45633e-25
	HF	0.422934	0.0395808	0.508042	10.6853	4.66254e-23
	Eth,Ch	0.0859155	0.0841784	0.0485269	1.02064	0.308182
2	(Constant)	1.54104	0.147714		10.4326	3.53793e-22
	HF	0.411838	0.0439422	0.494713	9.37227	1.22365e-18
	Eth,Ch	-0.107499	0.341778	-0.0607175	-0.314528	0.753321
	HFXChai	0.0593343	0.101612	0.114256	0.583931	0.55967
a. Dependent Variable: PI
Excluded Variablesa
Model		Beta In	t	Sig.	Partial Correlation	Collinearity Statistics
						Tolerance
1	HFXChai	.114b	0.583931	0.55967	0.0323241	0.0589566
a. Dependent Variable: PI
b. Predictors in the Model: (Constant), Eth,Ch, HF
REGRESSION
/MISSING LISTWISE
/STATISTICS COEFF OUTS R ANOVA
/CRITERIA=PIN(.05) POUT(.10)
/NOORIGIN
/DEPENDENT PI
/METHOD=ENTER HF Indian
/METHOD=ENTER HFXIndi.
Regression
Notes
Output Created		11-NOV-2022 10:16:36
Comments
Input	Data	H:\Purchase Intention on New Natural Skincare Product\Analysis SPSS\Final Analysia1.sav
	Active Dataset	DataSet1
	Filter	<none>
	Weight	<none>
	Split File	<none>
	N of Rows in Working Data File	330
Missing Value Handling	Definition of Missing	User-defined missing values are treated as missing.
	Cases Used	Statistics are based on cases with no missing values for any variable used.
Syntax		REGRESSION /MISSING LISTWISE /STATISTICS COEFF OUTS R ANOVA /CRITERIA=PIN(.05) POUT(.10) /NOORIGIN /DEPENDENT PI /METHOD=ENTER HF Indian /METHOD=ENTER HFXIndi.
Resources	Processor Time	00:00:00.02
	Elapsed Time	00:00:00.03
	Memory Required	9776 bytes
	Additional Memory Required for Residual Plots	0 bytes
Variables Entered/Removeda
Model	Variables Entered	Variables Removed	Method
1	Eth,Ind, HFb		Enter
2	HFXIndib		Enter
a. Dependent Variable: PI
b. All requested variables entered.
Model Summary
Model	R	R Square	Adjusted R Square	Std. Error of the Estimate
1	.588a	0.345359	0.341355	0.692245
2	.605b	0.366231	0.360399	0.682164
a. Predictors: (Constant), Eth,Ind, HF
b. Predictors: (Constant), Eth,Ind, HF, HFXIndi
ANOVAa
Model		Sum of Squares	df	Mean Square	F	Sig.
1	Regression	82.6677	2	41.3338	86.2553	.000b
	Residual	156.7	327	0.479204
	Total	239.367	329
2	Regression	87.6638	3	29.2213	62.7944	.000c
	Residual	151.704	326	0.465348
	Total	239.367	329
a. Dependent Variable: PI
b. Predictors: (Constant), Eth,Ind, HF
c. Predictors: (Constant), Eth,Ind, HF, HFXIndi
Coefficientsa
Model		Unstandardized Coefficients		Standardized Coefficients	t	Sig.
		B	Std. Error	Beta
1	(Constant)	1.94842	0.140894		13.8289	1.45058e-34
	HF	0.326007	0.0402695	0.39161	8.09563	1.13594e-14
	Eth,Ind	-0.81056	0.124897	-0.313933	-6.48984	3.18429e-10
2	(Constant)	2.227	0.162807		13.6788	5.65075e-34
	HF	0.242833	0.0471072	0.291699	5.15491	4.40867e-07
	Eth,Ind	-1.5304	0.251816	-0.592728	-6.07744	3.40818e-09
	HFXIndi	0.286445	0.0874209	0.295649	3.27661	0.00116373
a. Dependent Variable: PI
Excluded Variablesa
Model		Beta In	t	Sig.	Partial Correlation	Collinearity Statistics
						Tolerance
1	HFXIndi	.296b	3.27661	0.00116373	0.178558	0.238788
a. Dependent Variable: PI
b. Predictors in the Model: (Constant), Eth,Ind, HF
COMPUTE SFXMalay=SF * Malay2.
EXECUTE.
REGRESSION
/MISSING LISTWISE
/STATISTICS COEFF OUTS R ANOVA
/CRITERIA=PIN(.05) POUT(.10)
/NOORIGIN
/DEPENDENT PI
/METHOD=ENTER SF Malay2
/METHOD=ENTER SFXMalay.
Regression
Notes
Output Created		11-NOV-2022 10:17:50
Comments
Input	Data	H:\Purchase Intention on New Natural Skincare Product\Analysis SPSS\Final Analysia1.sav
	Active Dataset	DataSet1
	Filter	<none>
	Weight	<none>
	Split File	<none>
	N of Rows in Working Data File	330
Missing Value Handling	Definition of Missing	User-defined missing values are treated as missing.
	Cases Used	Statistics are based on cases with no missing values for any variable used.
Syntax		REGRESSION /MISSING LISTWISE /STATISTICS COEFF OUTS R ANOVA /CRITERIA=PIN(.05) POUT(.10) /NOORIGIN /DEPENDENT PI /METHOD=ENTER SF Malay2 /METHOD=ENTER SFXMalay.
Resources	Processor Time	00:00:00.02
	Elapsed Time	00:00:00.02
	Memory Required	9808 bytes
	Additional Memory Required for Residual Plots	0 bytes
Variables Entered/Removeda
Model	Variables Entered	Variables Removed	Method
1	EthMala, SFb		Enter
2	SFXMalayb		Enter
a. Dependent Variable: PI
b. All requested variables entered.
Model Summary
Model	R	R Square	Adjusted R Square	Std. Error of the Estimate
1	.334a	0.11135	0.105915	0.806536
2	.365b	0.133474	0.1255	0.797654
a. Predictors: (Constant), EthMala, SF
b. Predictors: (Constant), EthMala, SF, SFXMalay
ANOVAa
Model		Sum of Squares	df	Mean Square	F	Sig.
1	Regression	26.6535	2	13.3268	20.4869	.000b
	Residual	212.714	327	0.650501
	Total	239.367	329
2	Regression	31.9493	3	10.6498	16.7383	.000c
	Residual	207.418	326	0.636252
	Total	239.367	329
a. Dependent Variable: PI
b. Predictors: (Constant), EthMala, SF
c. Predictors: (Constant), EthMala, SF, SFXMalay
Coefficientsa
Model		Unstandardized Coefficients		Standardized Coefficients	t	Sig.
		B	Std. Error	Beta
1	(Constant)	2.15974	0.130973		16.49	6.9687e-45
	SF	0.227094	0.0489042	0.244694	4.64365	4.96549e-06
	EthMala	0.330501	0.0897835	0.193972	3.68109	0.000271569
2	(Constant)	1.90884	0.156018		12.2348	1.39286e-28
	SF	0.334244	0.0609803	0.360147	5.48118	8.47314e-08
	EthMala	1.05558	0.266548	0.619523	3.96018	9.20046e-05
	SFXMalay	-0.288862	0.100124	-0.480503	-2.88504	0.00417432
a. Dependent Variable: PI
Excluded Variablesa
Model		Beta In	t	Sig.	Partial Correlation	Collinearity Statistics
						Tolerance
1	SFXMalay	-.481b	-2.88504	0.00417432	-0.157786	0.0958241
a. Dependent Variable: PI
b. Predictors in the Model: (Constant), EthMala, SF
REGRESSION
/MISSING LISTWISE
/STATISTICS COEFF OUTS R ANOVA
/CRITERIA=PIN(.05) POUT(.10)
/NOORIGIN
/DEPENDENT PI
/METHOD=ENTER SF Chinese
/METHOD=ENTER SFXChin.
Regression
Notes
Output Created		11-NOV-2022 10:19:07
Comments
Input	Data	H:\Purchase Intention on New Natural Skincare Product\Analysis SPSS\Final Analysia1.sav
	Active Dataset	DataSet1
	Filter	<none>
	Weight	<none>
	Split File	<none>
	N of Rows in Working Data File	330
Missing Value Handling	Definition of Missing	User-defined missing values are treated as missing.
	Cases Used	Statistics are based on cases with no missing values for any variable used.
Syntax		REGRESSION /MISSING LISTWISE /STATISTICS COEFF OUTS R ANOVA /CRITERIA=PIN(.05) POUT(.10) /NOORIGIN /DEPENDENT PI /METHOD=ENTER SF Chinese /METHOD=ENTER SFXChin.
Resources	Processor Time	00:00:00.02
	Elapsed Time	00:00:00.01
	Memory Required	9808 bytes
	Additional Memory Required for Residual Plots	0 bytes
Variables Entered/Removeda
Model	Variables Entered	Variables Removed	Method
1	Eth,Ch, SFb		Enter
2	SFXChinb		Enter
a. Dependent Variable: PI
b. All requested variables entered.
Model Summary
Model	R	R Square	Adjusted R Square	Std. Error of the Estimate
1	.288a	0.0831305	0.0775227	0.819242
2	.325b	0.105837	0.097608	0.810274
a. Predictors: (Constant), Eth,Ch, SF
b. Predictors: (Constant), Eth,Ch, SF, SFXChin
ANOVAa
Model		Sum of Squares	df	Mean Square	F	Sig.
1	Regression	19.8987	2	9.94936	14.8242	.000b
	Residual	219.469	327	0.671158
	Total	239.367	329
2	Regression	25.3338	3	8.4446	12.8622	.000c
	Residual	214.034	326	0.656545
	Total	239.367	329
a. Dependent Variable: PI
b. Predictors: (Constant), Eth,Ch, SF
c. Predictors: (Constant), Eth,Ch, SF, SFXChin
Coefficientsa
Model		Unstandardized Coefficients		Standardized Coefficients	t	Sig.
		B	Std. Error	Beta
1	(Constant)	2.19316	0.136026		16.1231	1.91097e-43
	SF	0.25777	0.0492076	0.277747	5.23841	2.90747e-07
	Eth,Ch	0.164449	0.0938725	0.0928842	1.75183	0.0807399
2	(Constant)	1.9313	0.162431		11.89	2.51843e-27
	SF	0.361921	0.0606548	0.389969	5.96689	6.30206e-09
	Eth,Ch	0.881301	0.265886	0.497777	3.31459	0.00102111
	SFXChin	-0.292421	0.101634	-0.441121	-2.87721	0.00427666
a. Dependent Variable: PI
Excluded Variablesa
Model		Beta In	t	Sig.	Partial Correlation	Collinearity Statistics
						Tolerance
1	SFXChin	-.441b	-2.87721	0.00427666	-0.157368	0.116688
a. Dependent Variable: PI
b. Predictors in the Model: (Constant), Eth,Ch, SF
REGRESSION
/MISSING LISTWISE
/STATISTICS COEFF OUTS R ANOVA
/CRITERIA=PIN(.05) POUT(.10)
/NOORIGIN
/DEPENDENT PI
/METHOD=ENTER SF Indian
/METHOD=ENTER SFXIndi.
Regression
Notes
Output Created		11-NOV-2022 10:19:53
Comments
Input	Data	H:\Purchase Intention on New Natural Skincare Product\Analysis SPSS\Final Analysia1.sav
	Active Dataset	DataSet1
	Filter	<none>
	Weight	<none>
	Split File	<none>
	N of Rows in Working Data File	330
Missing Value Handling	Definition of Missing	User-defined missing values are treated as missing.
	Cases Used	Statistics are based on cases with no missing values for any variable used.
Syntax		REGRESSION /MISSING LISTWISE /STATISTICS COEFF OUTS R ANOVA /CRITERIA=PIN(.05) POUT(.10) /NOORIGIN /DEPENDENT PI /METHOD=ENTER SF Indian /METHOD=ENTER SFXIndi.
Resources	Processor Time	00:00:00.02
	Elapsed Time	00:00:00.02
	Memory Required	9808 bytes
	Additional Memory Required for Residual Plots	0 bytes
Variables Entered/Removeda
Model	Variables Entered	Variables Removed	Method
1	Eth,Ind, SFb		Enter
2	SFXIndib		Enter
a. Dependent Variable: PI
b. All requested variables entered.
Model Summary
Model	R	R Square	Adjusted R Square	Std. Error of the Estimate
1	.507a	0.25719	0.252646	0.737391
2	.560b	0.313925	0.307612	0.709756
a. Predictors: (Constant), Eth,Ind, SF
b. Predictors: (Constant), Eth,Ind, SF, SFXIndi
ANOVAa
Model		Sum of Squares	df	Mean Square	F	Sig.
1	Regression	61.5628	2	30.7814	56.61	.000b
	Residual	177.805	327	0.543745
	Total	239.367	329
2	Regression	75.1434	3	25.0478	49.7223	.000c
	Residual	164.224	326	0.503754
	Total	239.367	329
a. Dependent Variable: PI
b. Predictors: (Constant), Eth,Ind, SF
c. Predictors: (Constant), Eth,Ind, SF, SFXIndi
Coefficientsa
Model		Unstandardized Coefficients		Standardized Coefficients	t	Sig.
		B	Std. Error	Beta
1	(Constant)	2.54807	0.121136		21.0348	1.00092e-62
	SF	0.194632	0.0447153	0.209715	4.35268	1.80067e-05
	Eth,Ind	-1.11554	0.124401	-0.432051	-8.96729	2.39581e-17
2	(Constant)	2.87997	0.13297		21.6589	4.40342e-65
	SF	0.0634131	0.0499108	0.0683276	1.27053	0.204803
	Eth,Ind	-2.25501	0.249999	-0.873373	-9.02007	1.64936e-17
	SFXIndi	0.511797	0.0985703	0.503204	5.1922	3.6659e-07
a. Dependent Variable: PI
Excluded Variablesa
Model		Beta In	t	Sig.	Partial Correlation	Collinearity Statistics
						Tolerance
1	SFXIndi	.503b	5.1922	3.6659e-07	0.276369	0.224062
a. Dependent Variable: PI
b. Predictors in the Model: (Constant), Eth,Ind, SF
COMPUTE HSCXMalay=HSC * Malay2.
EXECUTE.
REGRESSION
/MISSING LISTWISE
/STATISTICS COEFF OUTS R ANOVA
/CRITERIA=PIN(.05) POUT(.10)
/NOORIGIN
/DEPENDENT PI
/METHOD=ENTER HSC Malay2
/METHOD=ENTER HSCXMalay.
Regression
Notes
Output Created		11-NOV-2022 10:42:25
Comments
Input	Data	H:\Purchase Intention on New Natural Skincare Product\Analysis SPSS\Final Analysia1.sav
	Active Dataset	DataSet1
	Filter	<none>
	Weight	<none>
	Split File	<none>
	N of Rows in Working Data File	330
Missing Value Handling	Definition of Missing	User-defined missing values are treated as missing.
	Cases Used	Statistics are based on cases with no missing values for any variable used.
Syntax		REGRESSION /MISSING LISTWISE /STATISTICS COEFF OUTS R ANOVA /CRITERIA=PIN(.05) POUT(.10) /NOORIGIN /DEPENDENT PI /METHOD=ENTER HSC Malay2 /METHOD=ENTER HSCXMalay.
Resources	Processor Time	00:00:00.00
	Elapsed Time	00:00:00.02
	Memory Required	9856 bytes
	Additional Memory Required for Residual Plots	0 bytes
Variables Entered/Removeda
Model	Variables Entered	Variables Removed	Method
1	EthMala, HSCb		Enter
2	HSCXMalayb		Enter
a. Dependent Variable: PI
b. All requested variables entered.
Model Summary
Model	R	R Square	Adjusted R Square	Std. Error of the Estimate
1	.350a	0.122223	0.116855	0.801587
2	.377b	0.141927	0.134031	0.793753
a. Predictors: (Constant), EthMala, HSC
b. Predictors: (Constant), EthMala, HSC, HSCXMalay
ANOVAa
Model		Sum of Squares	df	Mean Square	F	Sig.
1	Regression	29.2563	2	14.6282	22.7661	.000b
	Residual	210.111	327	0.642541
	Total	239.367	329
2	Regression	33.9728	3	11.3243	17.9738	.000c
	Residual	205.395	326	0.630045
	Total	239.367	329
a. Dependent Variable: PI
b. Predictors: (Constant), EthMala, HSC
c. Predictors: (Constant), EthMala, HSC, HSCXMalay
Coefficientsa
Model		Unstandardized Coefficients		Standardized Coefficients	t	Sig.
		B	Std. Error	Beta
1	(Constant)	2.17064	0.120307		18.0424	5.43771e-51
	HSC	0.254638	0.0500531	0.315932	5.08737	6.13195e-07
	EthMala	0.0945487	0.105812	0.055491	0.893556	0.372217
2	(Constant)	1.96253	0.141341		13.8851	9.28687e-35
	HSC	0.356373	0.0619609	0.442155	5.75158	2.03606e-08
	EthMala	0.883093	0.30666	0.518291	2.87971	0.00424369
	HSCXMalay	-0.282498	0.10325	-0.560564	-2.73605	0.00655875
a. Dependent Variable: PI
Excluded Variablesa
Model		Beta In	t	Sig.	Partial Correlation	Collinearity Statistics
						Tolerance
1	HSCXMalay	-.561b	-2.73605	0.00655875	-0.149825	0.0627053
a. Dependent Variable: PI
b. Predictors in the Model: (Constant), EthMala, HSC
REGRESSION
/MISSING LISTWISE
/STATISTICS COEFF OUTS R ANOVA
/CRITERIA=PIN(.05) POUT(.10)
/NOORIGIN
/DEPENDENT PI
/METHOD=ENTER HSC Chinese
/METHOD=ENTER HSCXChin.
Regression
Notes
Output Created		11-NOV-2022 10:44:11
Comments
Input	Data	H:\Purchase Intention on New Natural Skincare Product\Analysis SPSS\Final Analysia1.sav
	Active Dataset	DataSet1
	Filter	<none>
	Weight	<none>
	Split File	<none>
	N of Rows in Working Data File	330
Missing Value Handling	Definition of Missing	User-defined missing values are treated as missing.
	Cases Used	Statistics are based on cases with no missing values for any variable used.
Syntax		REGRESSION /MISSING LISTWISE /STATISTICS COEFF OUTS R ANOVA /CRITERIA=PIN(.05) POUT(.10) /NOORIGIN /DEPENDENT PI /METHOD=ENTER HSC Chinese /METHOD=ENTER HSCXChin.
Resources	Processor Time	00:00:00.02
	Elapsed Time	00:00:00.01
	Memory Required	9856 bytes
	Additional Memory Required for Residual Plots	0 bytes
Variables Entered/Removeda
Model	Variables Entered	Variables Removed	Method
1	Eth,Ch, HSCb		Enter
2	HSCXChinb		Enter
a. Dependent Variable: PI
b. All requested variables entered.
Model Summary
Model	R	R Square	Adjusted R Square	Std. Error of the Estimate
1	.408a	0.166087	0.160986	0.781302
2	.445b	0.197776	0.190394	0.767488
a. Predictors: (Constant), Eth,Ch, HSC
b. Predictors: (Constant), Eth,Ch, HSC, HSCXChin
ANOVAa
Model		Sum of Squares	df	Mean Square	F	Sig.
1	Regression	39.7557	2	19.8779	32.5635	.000b
	Residual	199.612	327	0.610433
	Total	239.367	329
2	Regression	47.3412	3	15.7804	26.7901	.000c
	Residual	192.026	326	0.589037
	Total	239.367	329
a. Dependent Variable: PI
b. Predictors: (Constant), Eth,Ch, HSC
c. Predictors: (Constant), Eth,Ch, HSC, HSCXChin
Coefficientsa
Model		Unstandardized Coefficients		Standardized Coefficients	t	Sig.
		B	Std. Error	Beta
1	(Constant)	1.83441	0.138114		13.2818	1.7154e-32
	HSC	0.344367	0.0434898	0.42726	7.91834	3.78924e-14
	Eth,Ch	0.40576	0.0955316	0.229182	4.24739	2.82277e-05
2	(Constant)	1.522	0.161201		9.44159	7.28571e-19
	HSC	0.451217	0.0520734	0.55983	8.66502	2.14106e-16
	Eth,Ch	1.19108	0.238113	0.672749	5.00217	9.28368e-07
	HSCXChin	-0.32681	0.0910701	-0.452312	-3.58855	0.000383572
a. Dependent Variable: PI
Excluded Variablesa
Model		Beta In	t	Sig.	Partial Correlation	Collinearity Statistics
						Tolerance
1	HSCXChin	-.452b	-3.58855	0.000383572	-0.194939	0.154896
a. Dependent Variable: PI
b. Predictors in the Model: (Constant), Eth,Ch, HSC
REGRESSION
/MISSING LISTWISE
/STATISTICS COEFF OUTS R ANOVA
/CRITERIA=PIN(.05) POUT(.10)
/NOORIGIN
/DEPENDENT PI
/METHOD=ENTER HSC Indian
/METHOD=ENTER HSCXIndi.
Regression
Notes
Output Created		11-NOV-2022 10:45:26
Comments
Input	Data	H:\Purchase Intention on New Natural Skincare Product\Analysis SPSS\Final Analysia1.sav
	Active Dataset	DataSet1
	Filter	<none>
	Weight	<none>
	Split File	<none>
	N of Rows in Working Data File	330
Missing Value Handling	Definition of Missing	User-defined missing values are treated as missing.
	Cases Used	Statistics are based on cases with no missing values for any variable used.
Syntax		REGRESSION /MISSING LISTWISE /STATISTICS COEFF OUTS R ANOVA /CRITERIA=PIN(.05) POUT(.10) /NOORIGIN /DEPENDENT PI /METHOD=ENTER HSC Indian /METHOD=ENTER HSCXIndi.
Resources	Processor Time	00:00:00.00
	Elapsed Time	00:00:00.01
	Memory Required	9856 bytes
	Additional Memory Required for Residual Plots	0 bytes
Variables Entered/Removeda
Model	Variables Entered	Variables Removed	Method
1	Eth,Ind, HSCb		Enter
2	HSCXIndib		Enter
a. Dependent Variable: PI
b. All requested variables entered.
Model Summary
Model	R	R Square	Adjusted R Square	Std. Error of the Estimate
1	.508a	0.257725	0.253185	0.737125
2	.549b	0.301366	0.294937	0.716223
a. Predictors: (Constant), Eth,Ind, HSC
b. Predictors: (Constant), Eth,Ind, HSC, HSCXIndi
ANOVAa
Model		Sum of Squares	df	Mean Square	F	Sig.
1	Regression	61.6909	2	30.8454	56.7687	.000b
	Residual	177.676	327	0.543353
	Total	239.367	329
2	Regression	72.1372	3	24.0457	46.875	.000c
	Residual	167.23	326	0.512976
	Total	239.367	329
a. Dependent Variable: PI
b. Predictors: (Constant), Eth,Ind, HSC
c. Predictors: (Constant), Eth,Ind, HSC, HSCXIndi
Coefficientsa
Model		Unstandardized Coefficients		Standardized Coefficients	t	Sig.
		B	Std. Error	Beta
1	(Constant)	2.54808	0.120438		21.1568	3.35621e-63
	HSC	0.17769	0.0405569	0.220461	4.38124	1.59149e-05
	Eth,Ind	-1.01171	0.129922	-0.391838	-7.78701	9.14642e-14
2	(Constant)	2.76454	0.126472		21.8589	7.43458e-66
	HSC	0.0995598	0.0430426	0.123525	2.31306	0.0213417
	Eth,Ind	-1.93237	0.239916	-0.748415	-8.05438	1.5178e-14
	HSCXIndi	0.482886	0.107007	0.397422	4.51266	8.95044e-06
a. Dependent Variable: PI
Excluded Variablesa
Model		Beta In	t	Sig.	Partial Correlation	Collinearity Statistics
						Tolerance
1	HSCXIndi	.397b	4.51266	8.95044e-06	0.242475	0.276308
a. Dependent Variable: PI
b. Predictors in the Model: (Constant), Eth,Ind, HSC
COMPUTE PFXMalay=PF * Malay2.
EXECUTE.
REGRESSION
/MISSING LISTWISE
/STATISTICS COEFF OUTS R ANOVA
/CRITERIA=PIN(.05) POUT(.10)
/NOORIGIN
/DEPENDENT PI
/METHOD=ENTER PF Malay2
/METHOD=ENTER PFXMalay.
Regression
Notes
Output Created		11-NOV-2022 10:49:13
Comments
Input	Data	H:\Purchase Intention on New Natural Skincare Product\Analysis SPSS\Final Analysia1.sav
	Active Dataset	DataSet1
	Filter	<none>
	Weight	<none>
	Split File	<none>
	N of Rows in Working Data File	330
Missing Value Handling	Definition of Missing	User-defined missing values are treated as missing.
	Cases Used	Statistics are based on cases with no missing values for any variable used.
Syntax		REGRESSION /MISSING LISTWISE /STATISTICS COEFF OUTS R ANOVA /CRITERIA=PIN(.05) POUT(.10) /NOORIGIN /DEPENDENT PI /METHOD=ENTER PF Malay2 /METHOD=ENTER PFXMalay.
Resources	Processor Time	00:00:00.00
	Elapsed Time	00:00:00.02
	Memory Required	9888 bytes
	Additional Memory Required for Residual Plots	0 bytes
Variables Entered/Removeda
Model	Variables Entered	Variables Removed	Method
1	EthMala, PFb		Enter
2	PFXMalayb		Enter
a. Dependent Variable: PI
b. All requested variables entered.
Model Summary
Model	R	R Square	Adjusted R Square	Std. Error of the Estimate
1	.445a	0.198148	0.193244	0.766136
2	.500b	0.250184	0.243284	0.741995
a. Predictors: (Constant), EthMala, PF
b. Predictors: (Constant), EthMala, PF, PFXMalay
ANOVAa
Model		Sum of Squares	df	Mean Square	F	Sig.
1	Regression	47.4301	2	23.7151	40.403	.000b
	Residual	191.937	327	0.586964
	Total	239.367	329
2	Regression	59.8858	3	19.9619	36.2578	.000c
	Residual	179.481	326	0.550557
	Total	239.367	329
a. Dependent Variable: PI
b. Predictors: (Constant), EthMala, PF
c. Predictors: (Constant), EthMala, PF, PFXMalay
Coefficientsa
Model		Unstandardized Coefficients		Standardized Coefficients	t	Sig.
		B	Std. Error	Beta
1	(Constant)	1.71328	0.140657		12.1806	2.13112e-28
	PF	0.380882	0.0494633	0.384777	7.70028	1.62812e-13
	EthMala	0.303538	0.0851404	0.178148	3.56515	0.00041788
2	(Constant)	1.12216	0.184397		6.08559	3.25591e-09
	PF	0.61104	0.0680906	0.617289	8.97393	2.30938e-17
	EthMala	1.52601	0.269917	0.895621	5.65363	3.4336e-08
	PFXMalay	-0.455736	0.0958143	-0.815808	-4.75645	2.96358e-06
a. Dependent Variable: PI
Excluded Variablesa
Model		Beta In	t	Sig.	Partial Correlation	Collinearity Statistics
						Tolerance
1	PFXMalay	-.816b	-4.75645	2.96358e-06	-0.254744	0.0781856
a. Dependent Variable: PI
b. Predictors in the Model: (Constant), EthMala, PF
REGRESSION
/MISSING LISTWISE
/STATISTICS COEFF OUTS R ANOVA
/CRITERIA=PIN(.05) POUT(.10)
/NOORIGIN
/DEPENDENT PI
/METHOD=ENTER PF Chinese
/METHOD=ENTER PFXChin.
Regression
Notes
Output Created		11-NOV-2022 10:50:08
Comments
Input	Data	H:\Purchase Intention on New Natural Skincare Product\Analysis SPSS\Final Analysia1.sav
	Active Dataset	DataSet1
	Filter	<none>
	Weight	<none>
	Split File	<none>
	N of Rows in Working Data File	330
Missing Value Handling	Definition of Missing	User-defined missing values are treated as missing.
	Cases Used	Statistics are based on cases with no missing values for any variable used.
Syntax		REGRESSION /MISSING LISTWISE /STATISTICS COEFF OUTS R ANOVA /CRITERIA=PIN(.05) POUT(.10) /NOORIGIN /DEPENDENT PI /METHOD=ENTER PF Chinese /METHOD=ENTER PFXChin.
Resources	Processor Time	00:00:00.00
	Elapsed Time	00:00:00.01
	Memory Required	9888 bytes
	Additional Memory Required for Residual Plots	0 bytes
Variables Entered/Removeda
Model	Variables Entered	Variables Removed	Method
1	Eth,Ch, PFb		Enter
2	PFXChinb		Enter
a. Dependent Variable: PI
b. All requested variables entered.
Model Summary
Model	R	R Square	Adjusted R Square	Std. Error of the Estimate
1	.416a	0.173106	0.168048	0.778007
2	.424b	0.179801	0.172253	0.776038
a. Predictors: (Constant), Eth,Ch, PF
b. Predictors: (Constant), Eth,Ch, PF, PFXChin
ANOVAa
Model		Sum of Squares	df	Mean Square	F	Sig.
1	Regression	41.4358	2	20.7179	34.2278	.000b
	Residual	197.932	327	0.605295
	Total	239.367	329
2	Regression	43.0385	3	14.3462	23.8215	.000c
	Residual	196.329	326	0.602236
	Total	239.367	329
a. Dependent Variable: PI
b. Predictors: (Constant), Eth,Ch, PF
c. Predictors: (Constant), Eth,Ch, PF, PFXChin
Coefficientsa
Model		Unstandardized Coefficients		Standardized Coefficients	t	Sig.
		B	Std. Error	Beta
1	(Constant)	1.75512	0.144065		12.1828	2.09202e-28
	PF	0.404418	0.0497774	0.408554	8.12453	9.31858e-15
	Eth,Ch	0.138564	0.0890308	0.0782636	1.55635	0.120591
2	(Constant)	1.63027	0.162811		10.0132	9.37085e-21
	PF	0.450906	0.0572481	0.455517	7.87634	5.06523e-14
	Eth,Ch	0.642688	0.321536	0.363003	1.9988	0.0464596
	PFXChin	-0.187612	0.115007	-0.300007	-1.63131	0.10379
a. Dependent Variable: PI
Excluded Variablesa
Model		Beta In	t	Sig.	Partial Correlation	Collinearity Statistics
						Tolerance
1	PFXChin	-.300b	-1.63131	0.10379	-0.0899836	0.0743898
a. Dependent Variable: PI
b. Predictors in the Model: (Constant), Eth,Ch, PF
REGRESSION
/MISSING LISTWISE
/STATISTICS COEFF OUTS R ANOVA
/CRITERIA=PIN(.05) POUT(.10)
/NOORIGIN
/DEPENDENT PI
/METHOD=ENTER PF Indian
/METHOD=ENTER PFXIndi.
Regression
Notes
Output Created		11-NOV-2022 10:50:56
Comments
Input	Data	H:\Purchase Intention on New Natural Skincare Product\Analysis SPSS\Final Analysia1.sav
	Active Dataset	DataSet1
	Filter	<none>
	Weight	<none>
	Split File	<none>
	N of Rows in Working Data File	330
Missing Value Handling	Definition of Missing	User-defined missing values are treated as missing.
	Cases Used	Statistics are based on cases with no missing values for any variable used.
Syntax		REGRESSION /MISSING LISTWISE /STATISTICS COEFF OUTS R ANOVA /CRITERIA=PIN(.05) POUT(.10) /NOORIGIN /DEPENDENT PI /METHOD=ENTER PF Indian /METHOD=ENTER PFXIndi.
Resources	Processor Time	00:00:00.03
	Elapsed Time	00:00:00.02
	Memory Required	9888 bytes
	Additional Memory Required for Residual Plots	0 bytes
Variables Entered/Removeda
Model	Variables Entered	Variables Removed	Method
1	Eth,Ind, PFb		Enter
2	PFXIndib		Enter
a. Dependent Variable: PI
b. All requested variables entered.
Model Summary
Model	R	R Square	Adjusted R Square	Std. Error of the Estimate
1	.563a	0.317082	0.312905	0.707038
2	.613b	0.375352	0.369604	0.677238
a. Predictors: (Constant), Eth,Ind, PF
b. Predictors: (Constant), Eth,Ind, PF, PFXIndi
ANOVAa
Model		Sum of Squares	df	Mean Square	F	Sig.
1	Regression	75.8991	2	37.9495	75.9138	.000b
	Residual	163.468	327	0.499903
	Total	239.367	329
2	Regression	89.847	3	29.949	65.298	.000c
	Residual	149.52	326	0.458651
	Total	239.367	329
a. Dependent Variable: PI
b. Predictors: (Constant), Eth,Ind, PF
c. Predictors: (Constant), Eth,Ind, PF, PFXIndi
Coefficientsa
Model		Unstandardized Coefficients		Standardized Coefficients	t	Sig.
		B	Std. Error	Beta
1	(Constant)	2.14735	0.13383		16.0454	3.85008e-43
	PF	0.324426	0.0462121	0.327744	7.02037	1.28473e-11
	Eth,Ind	-1.02189	0.120538	-0.395783	-8.47778	7.99448e-16
2	(Constant)	2.50431	0.143605		17.4389	1.41514e-48
	PF	0.194747	0.0501231	0.196738	3.88537	0.000123764
	Eth,Ind	-2.39867	0.275065	-0.929013	-8.72039	1.44134e-16
	PFXIndi	0.589159	0.106836	0.575511	5.5146	7.12425e-08
a. Dependent Variable: PI
Excluded Variablesa
Model		Beta In	t	Sig.	Partial Correlation	Collinearity Statistics
						Tolerance
1	PFXIndi	.576b	5.5146	7.12425e-08	0.292105	0.17593
a. Dependent Variable: PI
b. Predictors in the Model: (Constant), Eth,Ind, PF
COMPUTE PEFXMalay=PPF0 * Malay2.
EXECUTE.
REGRESSION
/MISSING LISTWISE
/STATISTICS COEFF OUTS R ANOVA
/CRITERIA=PIN(.05) POUT(.10)
/NOORIGIN
/DEPENDENT PI
/METHOD=ENTER PPF0 Malay2
/METHOD=ENTER PEFXMalay.
Regression
Notes
Output Created		11-NOV-2022 10:53:59
Comments
Input	Data	H:\Purchase Intention on New Natural Skincare Product\Analysis SPSS\Final Analysia1.sav
	Active Dataset	DataSet1
	Filter	<none>
	Weight	<none>
	Split File	<none>
	N of Rows in Working Data File	330
Missing Value Handling	Definition of Missing	User-defined missing values are treated as missing.
	Cases Used	Statistics are based on cases with no missing values for any variable used.
Syntax		REGRESSION /MISSING LISTWISE /STATISTICS COEFF OUTS R ANOVA /CRITERIA=PIN(.05) POUT(.10) /NOORIGIN /DEPENDENT PI /METHOD=ENTER PPF0 Malay2 /METHOD=ENTER PEFXMalay.
Resources	Processor Time	00:00:00.02
	Elapsed Time	00:00:00.02
	Memory Required	9936 bytes
	Additional Memory Required for Residual Plots	0 bytes
Variables Entered/Removeda
Model	Variables Entered	Variables Removed	Method
1	EthMala, PPF0b		Enter
2	PEFXMalayb		Enter
a. Dependent Variable: PI
b. All requested variables entered.
Model Summary
Model	R	R Square	Adjusted R Square	Std. Error of the Estimate
1	.447a	0.20019	0.195298	0.76516
2	.520b	0.269968	0.26325	0.732141
a. Predictors: (Constant), EthMala, PPF0
b. Predictors: (Constant), EthMala, PPF0, PEFXMalay
ANOVAa
Model		Sum of Squares	df	Mean Square	F	Sig.
1	Regression	47.919	2	23.9595	40.9236	.000b
	Residual	191.448	327	0.585469
	Total	239.367	329
2	Regression	64.6215	3	21.5405	40.1853	.000c
	Residual	174.746	326	0.53603
	Total	239.367	329
a. Dependent Variable: PI
b. Predictors: (Constant), EthMala, PPF0
c. Predictors: (Constant), EthMala, PPF0, PEFXMalay
Coefficientsa
Model		Unstandardized Coefficients		Standardized Coefficients	t	Sig.
		B	Std. Error	Beta
1	(Constant)	1.65118	0.146937		11.2373	5.38945e-25
	PPF0	0.422429	0.0544082	0.391427	7.76406	1.06587e-13
	EthMala	0.261855	0.0859003	0.153684	3.04836	0.00248859
2	(Constant)	0.997176	0.183014		5.44863	1.00236e-07
	PPF0	0.68799	0.0705233	0.637498	9.75549	6.78449e-20
	EthMala	1.79651	0.286949	1.05438	6.26075	1.20723e-09
	PEFXMalay	-0.583574	0.104544	-1.01372	-5.58209	5.00739e-08
a. Dependent Variable: PI
Excluded Variablesa
Model		Beta In	t	Sig.	Partial Correlation	Collinearity Statistics
						Tolerance
1	PEFXMalay	-1.014b	-5.58209	5.00739e-08	-0.29537	0.0679015
a. Dependent Variable: PI
b. Predictors in the Model: (Constant), EthMala, PPF0
REGRESSION
/MISSING LISTWISE
/STATISTICS COEFF OUTS R ANOVA
/CRITERIA=PIN(.05) POUT(.10)
/NOORIGIN
/DEPENDENT PI
/METHOD=ENTER PPF0 Chinese
/METHOD=ENTER PEFXChin.
Regression
Notes
Output Created		11-NOV-2022 10:54:41
Comments
Input	Data	H:\Purchase Intention on New Natural Skincare Product\Analysis SPSS\Final Analysia1.sav
	Active Dataset	DataSet1
	Filter	<none>
	Weight	<none>
	Split File	<none>
	N of Rows in Working Data File	330
Missing Value Handling	Definition of Missing	User-defined missing values are treated as missing.
	Cases Used	Statistics are based on cases with no missing values for any variable used.
Syntax		REGRESSION /MISSING LISTWISE /STATISTICS COEFF OUTS R ANOVA /CRITERIA=PIN(.05) POUT(.10) /NOORIGIN /DEPENDENT PI /METHOD=ENTER PPF0 Chinese /METHOD=ENTER PEFXChin.
Resources	Processor Time	00:00:00.00
	Elapsed Time	00:00:00.02
	Memory Required	9936 bytes
	Additional Memory Required for Residual Plots	0 bytes
Variables Entered/Removeda
Model	Variables Entered	Variables Removed	Method
1	Eth,Ch, PPF0b		Enter
2	PEFXChinb		Enter
a. Dependent Variable: PI
b. All requested variables entered.
Model Summary
Model	R	R Square	Adjusted R Square	Std. Error of the Estimate
1	.431a	0.186028	0.181049	0.771904
2	.432b	0.186365	0.178878	0.772927
a. Predictors: (Constant), Eth,Ch, PPF0
b. Predictors: (Constant), Eth,Ch, PPF0, PEFXChin
ANOVAa
Model		Sum of Squares	df	Mean Square	F	Sig.
1	Regression	44.529	2	22.2645	37.3668	.000b
	Residual	194.838	327	0.595836
	Total	239.367	329
2	Regression	44.6098	3	14.8699	24.8904	.000c
	Residual	194.758	326	0.597416
	Total	239.367	329
a. Dependent Variable: PI
b. Predictors: (Constant), Eth,Ch, PPF0
c. Predictors: (Constant), Eth,Ch, PPF0, PEFXChin
Coefficientsa
Model		Unstandardized Coefficients		Standardized Coefficients	t	Sig.
		B	Std. Error	Beta
1	(Constant)	1.63272	0.151835		10.7532	2.70895e-23
	PPF0	0.457909	0.0538727	0.424302	8.49983	6.84351e-16
	Eth,Ch	0.163953	0.0883801	0.092604	1.85509	0.0644835
2	(Constant)	1.60406	0.170837		9.38943	1.0765e-18
	PPF0	0.468766	0.061493	0.434363	7.62307	2.72861e-13
	Eth,Ch	0.28634	0.344338	0.161731	0.831566	0.406263
	PEFXChin	-0.0471112	0.128096	-0.071914	-0.367781	0.713276
a. Dependent Variable: PI
Excluded Variablesa
Model		Beta In	t	Sig.	Partial Correlation	Collinearity Statistics
						Tolerance
1	PEFXChin	-.072b	-0.367781	0.713276	-0.0203653	0.0652774
a. Dependent Variable: PI
b. Predictors in the Model: (Constant), Eth,Ch, PPF0
REGRESSION
/MISSING LISTWISE
/STATISTICS COEFF OUTS R ANOVA
/CRITERIA=PIN(.05) POUT(.10)
/NOORIGIN
/DEPENDENT PI
/METHOD=ENTER PPF0 Indian
/METHOD=ENTER PEFXIndi.
Regression
Notes
Output Created		11-NOV-2022 10:55:15
Comments
Input	Data	H:\Purchase Intention on New Natural Skincare Product\Analysis SPSS\Final Analysia1.sav
	Active Dataset	DataSet1
	Filter	<none>
	Weight	<none>
	Split File	<none>
	N of Rows in Working Data File	330
Missing Value Handling	Definition of Missing	User-defined missing values are treated as missing.
	Cases Used	Statistics are based on cases with no missing values for any variable used.
Syntax		REGRESSION /MISSING LISTWISE /STATISTICS COEFF OUTS R ANOVA /CRITERIA=PIN(.05) POUT(.10) /NOORIGIN /DEPENDENT PI /METHOD=ENTER PPF0 Indian /METHOD=ENTER PEFXIndi.
Resources	Processor Time	00:00:00.02
	Elapsed Time	00:00:00.01
	Memory Required	9936 bytes
	Additional Memory Required for Residual Plots	0 bytes
Variables Entered/Removeda
Model	Variables Entered	Variables Removed	Method
1	Eth,Ind, PPF0b		Enter
2	PEFXIndib		Enter
a. Dependent Variable: PI
b. All requested variables entered.
Model Summary
Model	R	R Square	Adjusted R Square	Std. Error of the Estimate
1	.561a	0.314674	0.310483	0.708283
2	.594b	0.352293	0.346332	0.689625
a. Predictors: (Constant), Eth,Ind, PPF0
b. Predictors: (Constant), Eth,Ind, PPF0, PEFXIndi
ANOVAa
Model		Sum of Squares	df	Mean Square	F	Sig.
1	Regression	75.3228	2	37.6614	75.0727	.000b
	Residual	164.045	327	0.501665
	Total	239.367	329
2	Regression	84.3274	3	28.1091	59.1046	.000c
	Residual	155.04	326	0.475583
	Total	239.367	329
a. Dependent Variable: PI
b. Predictors: (Constant), Eth,Ind, PPF0
c. Predictors: (Constant), Eth,Ind, PPF0, PEFXIndi
Coefficientsa
Model		Unstandardized Coefficients		Standardized Coefficients	t	Sig.
		B	Std. Error	Beta
1	(Constant)	2.08967	0.143457		14.5665	2.16071e-37
	PPF0	0.353039	0.0509761	0.327129	6.92558	2.31005e-11
	Eth,Ind	-0.986813	0.121958	-0.382196	-8.09139	1.16937e-14
2	(Constant)	2.44917	0.162283		15.0919	2.12961e-39
	PPF0	0.219541	0.0583501	0.203428	3.76248	0.000199444
	Eth,Ind	-2.0813	0.278152	-0.806096	-7.4826	6.83453e-13
	PEFXIndi	0.482885	0.110975	0.454732	4.3513	1.81301e-05
a. Dependent Variable: PI
Excluded Variablesa
Model		Beta In	t	Sig.	Partial Correlation	Collinearity Statistics
						Tolerance
1	PEFXIndi	.455b	4.3513	1.81301e-05	0.234288	0.181923
a. Dependent Variable: PI
b. Predictors in the Model: (Constant), Eth,Ind, PPF0
