# Supplementary material for: Moderated mediation role of ethnicity on natural skin care products purchasing intention model among multicultural consumers
Source: PLoS One. 2024 Mar 21;19(3):e0300376. doi: 10.1371/journal.pone.0300376 (PMC10956806; doi:10.1371/journal.pone.0300376)
Supplement: S3 Data — (XLSX) [file pone.0300376.s003.xlsx]

## Sheet: Sheet1
Matrix
Notes
Output Created		27-JAN-2023 07:46:33
Comments
Input	Data	H:\MY E-DISK - Copy\Purchase Intention on New Natural Skincare Product\Analysis SPSS\Final Analysia-LAST MODIFIED PAPER 1.sav
	Active Dataset	DataSet1
	Filter	<none>
	Weight	<none>
	Split File	<none>
	N of Rows in Working Data File	330
Syntax		MATRIX. compute wnames='xxxxx'. compute znames='xxxxx'. compute mcerpt=0. compute wiscov=0. compute ziscov=0. compute tooman=0. compute errcode=make(100,1,0). compute notecode=make(100,1,0). compute model = trunc( 59 ). compute iterate = abs(trunc( 100 )). compute converge = abs( 0.00001 ). compute itprobtg=0. compute v2tag=0. compute ydich=0. compute maxwwarn=0. compute minwwarn=0. compute maxzw…
Resources	Processor Time	00:00:05.62
	Elapsed Time	00:00:05.76
Run MATRIX procedure:
*************** PROCESS Procedure for SPSS Version 4.2 beta ***************
Written by Andrew F. Hayes, Ph.D. www.afhayes.com
Documentation available in Hayes (2022). www.guilford.com/p/hayes3
**************************************************************************
Model : 59
Y : PI
X : SN
M : PA
W : @5.Race
Sample
Size: 330
**************************************************************************
OUTCOME VARIABLE:
PA
Model Summary
R R-sq MSE F df1 df2 p
.4427 .1960 .6283 26.4836 3.0000 326.0000 .0000
Model
coeff se t p LLCI ULCI
constant 2.8229 .1999 14.1188 .0000 2.4296 3.2162
SN .1462 .0747 1.9577 .0511 -.0007 .2931
@5.Race -.6525 .1470 -4.4371 .0000 -.9417 -.3632
Int_1 .1941 .0531 3.6531 .0003 .0895 .2986
Product terms key:
Int_1 : SN x @5.Race
Test(s) of highest order unconditional interaction(s):
R2-chng F df1 df2 p
X*W .0329 13.3449 1.0000 326.0000 .0003
----------
Focal predict: SN (X)
Mod var: @5.Race (W)
Conditional effects of the focal predictor at values of the moderator(s):
@5.Race Effect se t p LLCI ULCI
.0000 .1462 .0747 1.9577 .0511 -.0007 .2931
.8485 .3108 .0492 6.3217 .0000 .2141 .4076
1.7717 .4900 .0600 8.1696 .0000 .3720 .6080
Data for visualizing the conditional effect of the focal predictor:
Paste text below into a SPSS syntax window and execute to produce plot.
DATA LIST FREE/
SN @5.Race PA .
BEGIN DATA.
1.5597 .0000 3.0509
2.4788 .0000 3.1852
3.3979 .0000 3.3196
1.5597 .8485 2.7541
2.4788 .8485 3.0398
3.3979 .8485 3.3254
1.5597 1.7717 2.4311
2.4788 1.7717 2.8815
3.3979 1.7717 3.3318
END DATA.
GRAPH/SCATTERPLOT=
SN WITH PA BY @5.Race .
**************************************************************************
OUTCOME VARIABLE:
PI
Model Summary
R R-sq MSE F df1 df2 p
.6730 .4529 .4042 53.6361 5.0000 324.0000 .0000
Model
coeff se t p LLCI ULCI
constant 2.1532 .2304 9.3455 .0000 1.6999 2.6065
SN -.0499 .0622 -.8027 .4228 -.1722 .0724
PA .3378 .0640 5.2816 .0000 .2120 .4637
@5.Race -.9496 .1551 -6.1218 .0000 -1.2548 -.6444
Int_1 .0674 .0495 1.3616 .1743 -.0300 .1647
Int_2 .2045 .0510 4.0089 .0001 .1041 .3049
Product terms key:
Int_1 : SN x @5.Race
Int_2 : PA x @5.Race
Test(s) of highest order unconditional interaction(s):
R2-chng F df1 df2 p
X*W .0031 1.8541 1.0000 324.0000 .1743
M*W .0271 16.0712 1.0000 324.0000 .0001
----------
Focal predict: SN (X)
Mod var: @5.Race (W)
Data for visualizing the conditional effect of the focal predictor:
Paste text below into a SPSS syntax window and execute to produce plot.
DATA LIST FREE/
SN @5.Race PI .
BEGIN DATA.
1.5597 .0000 3.1015
2.4788 .0000 3.0556
3.3979 .0000 3.0098
1.5597 .8485 2.9120
2.4788 .8485 2.9186
3.3979 .8485 2.9253
1.5597 1.7717 2.7058
2.4788 1.7717 2.7696
3.3979 1.7717 2.8334
END DATA.
GRAPH/SCATTERPLOT=
SN WITH PI BY @5.Race .
----------
Focal predict: PA (M)
Mod var: @5.Race (W)
Conditional effects of the focal predictor at values of the moderator(s):
@5.Race Effect se t p LLCI ULCI
.0000 .3378 .0640 5.2816 .0000 .2120 .4637
.8485 .5114 .0445 11.4893 .0000 .4238 .5989
1.7717 .7001 .0628 11.1537 .0000 .5767 .8236
Data for visualizing the conditional effect of the focal predictor:
Paste text below into a SPSS syntax window and execute to produce plot.
DATA LIST FREE/
PA @5.Race PI .
BEGIN DATA.
2.1574 .0000 2.7583
3.0374 .0000 3.0556
3.9173 .0000 3.3529
2.1574 .8485 2.4687
3.0374 .8485 2.9186
3.9173 .8485 3.3686
2.1574 1.7717 2.1535
3.0374 1.7717 2.7696
3.9173 1.7717 3.3857
END DATA.
GRAPH/SCATTERPLOT=
PA WITH PI BY @5.Race .
****************** DIRECT AND INDIRECT EFFECTS OF X ON Y *****************
Conditional direct effects of X on Y
@5.Race Effect se t p LLCI ULCI
.0000 -.0499 .0622 -.8027 .4228 -.1722 .0724
.8485 .0073 .0420 .1726 .8630 -.0755 .0900
1.7717 .0695 .0591 1.1760 .2405 -.0467 .1857
Conditional indirect effects of X on Y:
INDIRECT EFFECT:
SN -> PA -> PI
@5.Race Effect BootSE BootLLCI BootULCI
.0000 .0494 .0266 .0040 .1075
.8485 .1589 .0327 .0959 .2280
1.7717 .3431 .0680 .1975 .4688
*********************** ANALYSIS NOTES AND ERRORS ************************
Level of confidence for all confidence intervals in output:
95.0000
Number of bootstrap samples for percentile bootstrap confidence intervals:
5000
W values in conditional tables are the minimum, the mean, and 1 SD above the mean.
NOTE: One SD below the mean is below the minimum observed in the data for W,
so the minimum measurement on W is used for conditioning instead.
------ END MATRIX -----
Matrix
Notes
Output Created		27-JAN-2023 07:51:07
Comments
Input	Data	H:\MY E-DISK - Copy\Purchase Intention on New Natural Skincare Product\Analysis SPSS\Final Analysia-LAST MODIFIED PAPER 1.sav
	Active Dataset	DataSet1
	Filter	<none>
	Weight	<none>
	Split File	<none>
	N of Rows in Working Data File	330
Syntax		MATRIX. compute wnames='xxxxx'. compute znames='xxxxx'. compute mcerpt=0. compute wiscov=0. compute ziscov=0. compute tooman=0. compute errcode=make(100,1,0). compute notecode=make(100,1,0). compute model = trunc( 59 ). compute iterate = abs(trunc( 100 )). compute converge = abs( 0.00001 ). compute itprobtg=0. compute v2tag=0. compute ydich=0. compute maxwwarn=0. compute minwwarn=0. compute maxzw…
Resources	Processor Time	00:00:05.48
	Elapsed Time	00:00:05.59
Run MATRIX procedure:
*************** PROCESS Procedure for SPSS Version 4.2 beta ***************
Written by Andrew F. Hayes, Ph.D. www.afhayes.com
Documentation available in Hayes (2022). www.guilford.com/p/hayes3
**************************************************************************
Model : 59
Y : PI
X : HF
M : PA
W : @5.Race
Sample
Size: 330
**************************************************************************
OUTCOME VARIABLE:
PA
Model Summary
R R-sq MSE F df1 df2 p
.6392 .4085 .4622 75.0559 3.0000 326.0000 .0000
Model
coeff se t p LLCI ULCI
constant 1.3355 .2023 6.5998 .0000 .9374 1.7335
HF .5369 .0578 9.2883 .0000 .4231 .6506
@5.Race -.0408 .1250 -.3262 .7445 -.2866 .2051
Int_1 .0067 .0367 .1834 .8546 -.0655 .0790
Product terms key:
Int_1 : HF x @5.Race
Test(s) of highest order unconditional interaction(s):
R2-chng F df1 df2 p
X*W .0001 .0336 1.0000 326.0000 .8546
----------
Focal predict: HF (X)
Mod var: @5.Race (W)
Data for visualizing the conditional effect of the focal predictor:
Paste text below into a SPSS syntax window and execute to produce plot.
DATA LIST FREE/
HF @5.Race PA .
BEGIN DATA.
2.1784 .0000 2.5050
3.2030 .0000 3.0550
4.0000 .0000 3.4829
2.1784 .8485 2.4828
3.2030 .8485 3.0387
4.0000 .8485 3.4711
2.1784 1.7717 2.4587
3.2030 1.7717 3.0210
4.0000 1.7717 3.4584
END DATA.
GRAPH/SCATTERPLOT=
HF WITH PA BY @5.Race .
**************************************************************************
OUTCOME VARIABLE:
PI
Model Summary
R R-sq MSE F df1 df2 p
.6777 .4592 .3995 55.0284 5.0000 324.0000 .0000
Model
coeff se t p LLCI ULCI
constant 1.8753 .2225 8.4268 .0000 1.4375 2.3131
HF .1255 .0640 1.9610 .0507 -.0004 .2514
PA .2496 .0731 3.4154 .0007 .1058 .3934
@5.Race -.8001 .1487 -5.3803 .0000 -1.0927 -.5075
Int_1 -.0170 .0427 -.3987 .6903 -.1010 .0670
Int_2 .2359 .0556 4.2448 .0000 .1266 .3453
Product terms key:
Int_1 : HF x @5.Race
Int_2 : PA x @5.Race
Test(s) of highest order unconditional interaction(s):
R2-chng F df1 df2 p
X*W .0003 .1590 1.0000 324.0000 .6903
M*W .0301 18.0179 1.0000 324.0000 .0000
----------
Focal predict: HF (X)
Mod var: @5.Race (W)
Data for visualizing the conditional effect of the focal predictor:
Paste text below into a SPSS syntax window and execute to produce plot.
DATA LIST FREE/
HF @5.Race PI .
BEGIN DATA.
2.1784 .0000 2.9069
3.2030 .0000 3.0355
4.0000 .0000 3.1355
2.1784 .8485 2.8046
3.2030 .8485 2.9184
4.0000 .8485 3.0069
2.1784 1.7717 2.6932
3.2030 1.7717 2.7909
4.0000 1.7717 2.8669
END DATA.
GRAPH/SCATTERPLOT=
HF WITH PI BY @5.Race .
----------
Focal predict: PA (M)
Mod var: @5.Race (W)
Conditional effects of the focal predictor at values of the moderator(s):
@5.Race Effect se t p LLCI ULCI
.0000 .2496 .0731 3.4154 .0007 .1058 .3934
.8485 .4498 .0517 8.6988 .0000 .3481 .5515
1.7717 .6676 .0695 9.6125 .0000 .5310 .8042
Data for visualizing the conditional effect of the focal predictor:
Paste text below into a SPSS syntax window and execute to produce plot.
DATA LIST FREE/
PA @5.Race PI .
BEGIN DATA.
2.1574 .0000 2.8158
3.0374 .0000 3.0355
3.9173 .0000 3.2551
2.1574 .8485 2.5226
3.0374 .8485 2.9184
3.9173 .8485 3.3141
2.1574 1.7717 2.2034
3.0374 1.7717 2.7909
3.9173 1.7717 3.3784
END DATA.
GRAPH/SCATTERPLOT=
PA WITH PI BY @5.Race .
****************** DIRECT AND INDIRECT EFFECTS OF X ON Y *****************
Conditional direct effects of X on Y
@5.Race Effect se t p LLCI ULCI
.0000 .1255 .0640 1.9610 .0507 -.0004 .2514
.8485 .1111 .0462 2.4028 .0168 .0201 .2020
1.7717 .0953 .0546 1.7451 .0819 -.0121 .2028
Conditional indirect effects of X on Y:
INDIRECT EFFECT:
HF -> PA -> PI
@5.Race Effect BootSE BootLLCI BootULCI
.0000 .1340 .0519 .0250 .2360
.8485 .2440 .0403 .1651 .3235
1.7717 .3664 .0543 .2521 .4673
*********************** ANALYSIS NOTES AND ERRORS ************************
Level of confidence for all confidence intervals in output:
95.0000
Number of bootstrap samples for percentile bootstrap confidence intervals:
5000
W values in conditional tables are the minimum, the mean, and 1 SD above the mean.
NOTE: One SD below the mean is below the minimum observed in the data for W,
so the minimum measurement on W is used for conditioning instead.
------ END MATRIX -----
Matrix
Notes
Output Created		27-JAN-2023 07:59:32
Comments
Input	Data	H:\MY E-DISK - Copy\Purchase Intention on New Natural Skincare Product\Analysis SPSS\Final Analysia-LAST MODIFIED PAPER 1.sav
	Active Dataset	DataSet1
	Filter	<none>
	Weight	<none>
	Split File	<none>
	N of Rows in Working Data File	330
Syntax		MATRIX. compute wnames='xxxxx'. compute znames='xxxxx'. compute mcerpt=0. compute wiscov=0. compute ziscov=0. compute tooman=0. compute errcode=make(100,1,0). compute notecode=make(100,1,0). compute model = trunc( 59 ). compute iterate = abs(trunc( 100 )). compute converge = abs( 0.00001 ). compute itprobtg=0. compute v2tag=0. compute ydich=0. compute maxwwarn=0. compute minwwarn=0. compute maxzw…
Resources	Processor Time	00:00:05.41
	Elapsed Time	00:00:05.40
Run MATRIX procedure:
*************** PROCESS Procedure for SPSS Version 4.2 beta ***************
Written by Andrew F. Hayes, Ph.D. www.afhayes.com
Documentation available in Hayes (2022). www.guilford.com/p/hayes3
**************************************************************************
Model : 59
Y : PI
X : HSC
M : PA
W : @5.Race
Sample
Size: 330
**************************************************************************
OUTCOME VARIABLE:
PA
Model Summary
R R-sq MSE F df1 df2 p
.4535 .2057 .6207 28.1386 3.0000 326.0000 .0000
Model
coeff se t p LLCI ULCI
constant 2.3671 .2282 10.3727 .0000 1.9182 2.8161
HSC .2781 .0719 3.8681 .0001 .1367 .4195
@5.Race -.2433 .1529 -1.5909 .1126 -.5442 .0576
Int_1 .0726 .0482 1.5067 .1329 -.0222 .1675
Product terms key:
Int_1 : HSC x @5.Race
Test(s) of highest order unconditional interaction(s):
R2-chng F df1 df2 p
X*W .0055 2.2701 1.0000 326.0000 .1329
----------
Focal predict: HSC (X)
Mod var: @5.Race (W)
Data for visualizing the conditional effect of the focal predictor:
Paste text below into a SPSS syntax window and execute to produce plot.
DATA LIST FREE/
HSC @5.Race PA .
BEGIN DATA.
1.5841 .0000 2.8076
2.6424 .0000 3.1019
3.7007 .0000 3.3962
1.5841 .8485 2.6988
2.6424 .8485 3.0583
3.7007 .8485 3.4178
1.5841 1.7717 2.5804
2.6424 1.7717 3.0109
3.7007 1.7717 3.4414
END DATA.
GRAPH/SCATTERPLOT=
HSC WITH PA BY @5.Race .
**************************************************************************
OUTCOME VARIABLE:
PI
Model Summary
R R-sq MSE F df1 df2 p
.6765 .4577 .4007 54.6886 5.0000 324.0000 .0000
Model
coeff se t p LLCI ULCI
constant 2.2272 .2306 9.6596 .0000 1.7736 2.6808
HSC -.0925 .0630 -1.4687 .1429 -.2163 .0314
PA .3655 .0670 5.4593 .0000 .2338 .4972
@5.Race -.9814 .1541 -6.3695 .0000 -1.2845 -.6783
Int_1 .0987 .0456 2.1638 .0312 .0090 .1884
Int_2 .1791 .0519 3.4480 .0006 .0769 .2812
Product terms key:
Int_1 : HSC x @5.Race
Int_2 : PA x @5.Race
Test(s) of highest order unconditional interaction(s):
R2-chng F df1 df2 p
X*W .0078 4.6822 1.0000 324.0000 .0312
M*W .0199 11.8887 1.0000 324.0000 .0006
----------
Focal predict: HSC (X)
Mod var: @5.Race (W)
Conditional effects of the focal predictor at values of the moderator(s):
@5.Race Effect se t p LLCI ULCI
.0000 -.0925 .0630 -1.4687 .1429 -.2163 .0314
.8485 -.0088 .0400 -.2189 .8269 -.0875 .0700
1.7717 .0823 .0493 1.6684 .0962 -.0147 .1794
Data for visualizing the conditional effect of the focal predictor:
Paste text below into a SPSS syntax window and execute to produce plot.
DATA LIST FREE/
HSC @5.Race PI .
BEGIN DATA.
1.5841 .0000 3.1909
2.6424 .0000 3.0931
3.7007 .0000 2.9952
1.5841 .8485 2.9523
2.6424 .8485 2.9431
3.7007 .8485 2.9338
1.5841 1.7717 2.6927
2.6424 1.7717 2.7799
3.7007 1.7717 2.8670
END DATA.
GRAPH/SCATTERPLOT=
HSC WITH PI BY @5.Race .
----------
Focal predict: PA (M)
Mod var: @5.Race (W)
Conditional effects of the focal predictor at values of the moderator(s):
@5.Race Effect se t p LLCI ULCI
.0000 .3655 .0670 5.4593 .0000 .2338 .4972
.8485 .5175 .0449 11.5262 .0000 .4291 .6058
1.7717 .6828 .0612 11.1609 .0000 .5624 .8031
Data for visualizing the conditional effect of the focal predictor:
Paste text below into a SPSS syntax window and execute to produce plot.
DATA LIST FREE/
PA @5.Race PI .
BEGIN DATA.
2.1574 .0000 2.7714
3.0374 .0000 3.0931
3.9173 .0000 3.4147
2.1574 .8485 2.4877
3.0374 .8485 2.9431
3.9173 .8485 3.3984
2.1574 1.7717 2.1790
3.0374 1.7717 2.7799
3.9173 1.7717 3.3807
END DATA.
GRAPH/SCATTERPLOT=
PA WITH PI BY @5.Race .
****************** DIRECT AND INDIRECT EFFECTS OF X ON Y *****************
Conditional direct effects of X on Y
@5.Race Effect se t p LLCI ULCI
.0000 -.0925 .0630 -1.4687 .1429 -.2163 .0314
.8485 -.0088 .0400 -.2189 .8269 -.0875 .0700
1.7717 .0823 .0493 1.6684 .0962 -.0147 .1794
Conditional indirect effects of X on Y:
INDIRECT EFFECT:
HSC -> PA -> PI
@5.Race Effect BootSE BootLLCI BootULCI
.0000 .1016 .0313 .0407 .1639
.8485 .1758 .0294 .1185 .2352
1.7717 .2777 .0507 .1797 .3784
*********************** ANALYSIS NOTES AND ERRORS ************************
Level of confidence for all confidence intervals in output:
95.0000
Number of bootstrap samples for percentile bootstrap confidence intervals:
5000
W values in conditional tables are the minimum, the mean, and 1 SD above the mean.
NOTE: One SD below the mean is below the minimum observed in the data for W,
so the minimum measurement on W is used for conditioning instead.
------ END MATRIX -----
Matrix
Notes
Output Created		27-JAN-2023 08:08:08
Comments
Input	Data	H:\MY E-DISK - Copy\Purchase Intention on New Natural Skincare Product\Analysis SPSS\Final Analysia-LAST MODIFIED PAPER 1.sav
	Active Dataset	DataSet1
	Filter	<none>
	Weight	<none>
	Split File	<none>
	N of Rows in Working Data File	330
Syntax		MATRIX. compute wnames='xxxxx'. compute znames='xxxxx'. compute mcerpt=0. compute wiscov=0. compute ziscov=0. compute tooman=0. compute errcode=make(100,1,0). compute notecode=make(100,1,0). compute model = trunc( 59 ). compute iterate = abs(trunc( 100 )). compute converge = abs( 0.00001 ). compute itprobtg=0. compute v2tag=0. compute ydich=0. compute maxwwarn=0. compute minwwarn=0. compute maxzw…
Resources	Processor Time	00:00:05.33
	Elapsed Time	00:00:05.31
Run MATRIX procedure:
*************** PROCESS Procedure for SPSS Version 4.2 beta ***************
Written by Andrew F. Hayes, Ph.D. www.afhayes.com
Documentation available in Hayes (2022). www.guilford.com/p/hayes3
**************************************************************************
Model : 59
Y : PI
X : PDF
M : PA
W : @5.Race
Sample
Size: 330
**************************************************************************
OUTCOME VARIABLE:
PA
Model Summary
R R-sq MSE F df1 df2 p
.5946 .3535 .5052 59.4267 3.0000 326.0000 .0000
Model
coeff se t p LLCI ULCI
constant 1.8828 .2571 7.3228 .0000 1.3770 2.3886
PDF .4415 .0840 5.2587 .0000 .2763 .6066
@5.Race -.5063 .1690 -2.9954 .0030 -.8388 -.1738
Int_1 .1381 .0543 2.5442 .0114 .0313 .2449
Product terms key:
Int_1 : PDF x @5.Race
Test(s) of highest order unconditional interaction(s):
R2-chng F df1 df2 p
X*W .0128 6.4728 1.0000 326.0000 .0114
----------
Focal predict: PDF (X)
Mod var: @5.Race (W)
Conditional effects of the focal predictor at values of the moderator(s):
@5.Race Effect se t p LLCI ULCI
.0000 .4415 .0840 5.2587 .0000 .2763 .6066
.8485 .5587 .0536 10.4242 .0000 .4532 .6641
1.7717 .6862 .0561 12.2289 .0000 .5758 .7966
Data for visualizing the conditional effect of the focal predictor:
Paste text below into a SPSS syntax window and execute to produce plot.
DATA LIST FREE/
PDF @5.Race PA .
BEGIN DATA.
2.0468 .0000 2.7864
2.8558 .0000 3.1435
3.6647 .0000 3.5007
2.0468 .8485 2.5967
2.8558 .8485 3.0486
3.6647 .8485 3.5005
2.0468 1.7717 2.3902
2.8558 1.7717 2.9453
3.6647 1.7717 3.5004
END DATA.
GRAPH/SCATTERPLOT=
PDF WITH PA BY @5.Race .
**************************************************************************
OUTCOME VARIABLE:
PI
Model Summary
R R-sq MSE F df1 df2 p
.6800 .4624 .3972 55.7401 5.0000 324.0000 .0000
Model
coeff se t p LLCI ULCI
constant 2.0749 .2581 8.0378 .0000 1.5670 2.5827
PDF -.0018 .0804 -.0219 .9825 -.1599 .1563
PA .3253 .0662 4.9170 .0000 .1952 .4555
@5.Race -.9578 .1680 -5.6996 .0000 -1.2884 -.6272
Int_1 .1118 .0588 1.9034 .0579 -.0038 .2274
Int_2 .1570 .0548 2.8637 .0045 .0491 .2648
Product terms key:
Int_1 : PDF x @5.Race
Int_2 : PA x @5.Race
Test(s) of highest order unconditional interaction(s):
R2-chng F df1 df2 p
X*W .0060 3.6230 1.0000 324.0000 .0579
M*W .0136 8.2010 1.0000 324.0000 .0045
----------
Focal predict: PDF (X)
Mod var: @5.Race (W)
Conditional effects of the focal predictor at values of the moderator(s):
@5.Race Effect se t p LLCI ULCI
.0000 -.0018 .0804 -.0219 .9825 -.1599 .1563
.8485 .0931 .0553 1.6843 .0931 -.0157 .2019
1.7717 .1964 .0707 2.7760 .0058 .0572 .3356
Data for visualizing the conditional effect of the focal predictor:
Paste text below into a SPSS syntax window and execute to produce plot.
DATA LIST FREE/
PDF @5.Race PI .
BEGIN DATA.
2.0468 .0000 3.0594
2.8558 .0000 3.0580
3.6647 .0000 3.0566
2.0468 .8485 2.8455
2.8558 .8485 2.9209
3.6647 .8485 2.9962
2.0468 1.7717 2.6128
2.8558 1.7717 2.7717
3.6647 1.7717 2.9306
END DATA.
GRAPH/SCATTERPLOT=
PDF WITH PI BY @5.Race .
----------
Focal predict: PA (M)
Mod var: @5.Race (W)
Conditional effects of the focal predictor at values of the moderator(s):
@5.Race Effect se t p LLCI ULCI
.0000 .3253 .0662 4.9170 .0000 .1952 .4555
.8485 .4585 .0492 9.3283 .0000 .3618 .5552
1.7717 .6035 .0721 8.3709 .0000 .4616 .7453
Data for visualizing the conditional effect of the focal predictor:
Paste text below into a SPSS syntax window and execute to produce plot.
DATA LIST FREE/
PA @5.Race PI .
BEGIN DATA.
2.1574 .0000 2.7717
3.0374 .0000 3.0580
3.9173 .0000 3.3443
2.1574 .8485 2.5174
3.0374 .8485 2.9209
3.9173 .8485 3.3244
2.1574 1.7717 2.2407
3.0374 1.7717 2.7717
3.9173 1.7717 3.3027
END DATA.
GRAPH/SCATTERPLOT=
PA WITH PI BY @5.Race .
****************** DIRECT AND INDIRECT EFFECTS OF X ON Y *****************
Conditional direct effects of X on Y
@5.Race Effect se t p LLCI ULCI
.0000 -.0018 .0804 -.0219 .9825 -.1599 .1563
.8485 .0931 .0553 1.6843 .0931 -.0157 .2019
1.7717 .1964 .0707 2.7760 .0058 .0572 .3356
Conditional indirect effects of X on Y:
INDIRECT EFFECT:
PDF -> PA -> PI
@5.Race Effect BootSE BootLLCI BootULCI
.0000 .1436 .0498 .0665 .2625
.8485 .2562 .0423 .1804 .3465
1.7717 .4141 .0652 .2825 .5387
*********************** ANALYSIS NOTES AND ERRORS ************************
Level of confidence for all confidence intervals in output:
95.0000
Number of bootstrap samples for percentile bootstrap confidence intervals:
5000
W values in conditional tables are the minimum, the mean, and 1 SD above the mean.
NOTE: One SD below the mean is below the minimum observed in the data for W,
so the minimum measurement on W is used for conditioning instead.
------ END MATRIX -----
Notes
Output Created		27-JAN-2023 08:13:19
Comments
Input	Data	H:\MY E-DISK - Copy\Purchase Intention on New Natural Skincare Product\Analysis SPSS\Final Analysia-LAST MODIFIED PAPER 1.sav
	Active Dataset	DataSet1
	Filter	<none>
	Weight	<none>
	Split File	<none>
	N of Rows in Working Data File	330
Syntax		MATRIX. compute wnames='xxxxx'. compute znames='xxxxx'. compute mcerpt=0. compute wiscov=0. compute ziscov=0. compute tooman=0. compute errcode=make(100,1,0). compute notecode=make(100,1,0). compute model = trunc( 59 ). compute iterate = abs(trunc( 100 )). compute converge = abs( 0.00001 ). compute itprobtg=0. compute v2tag=0. compute ydich=0. compute maxwwarn=0. compute minwwarn=0. compute maxzw…
Resources	Processor Time	00:00:05.30
	Elapsed Time	00:00:05.28
Matrix
Notes
Output Created		27-JAN-2023 08:29:38
Comments
Input	Data	H:\MY E-DISK - Copy\Purchase Intention on New Natural Skincare Product\Analysis SPSS\Final Analysia-LAST MODIFIED PAPER 1.sav
	Active Dataset	DataSet1
	Filter	<none>
	Weight	<none>
	Split File	<none>
	N of Rows in Working Data File	330
Syntax		MATRIX. compute wnames='xxxxx'. compute znames='xxxxx'. compute mcerpt=0. compute wiscov=0. compute ziscov=0. compute tooman=0. compute errcode=make(100,1,0). compute notecode=make(100,1,0). compute model = trunc( 59 ). compute iterate = abs(trunc( 100 )). compute converge = abs( 0.00001 ). compute itprobtg=0. compute v2tag=0. compute ydich=0. compute maxwwarn=0. compute minwwarn=0. compute maxzw…
Resources	Processor Time	00:00:05.23
	Elapsed Time	00:00:05.26
